# Supplementary material for: The apocarotenoid metabolite zaxinone regulates growth and strigolactone biosynthesis in rice
Source: Nat Commun. 2019 Feb 18;10:810. doi: 10.1038/s41467-019-08461-1 (PMC6379432; doi:10.1038/s41467-019-08461-1)
Supplement: Supplementary file 4 — Supplementary Data 2 [file 41467_2019_8461_MOESM4_ESM.xlsx]

## Sheet: Sheet1
	Supplementary Dataset 2. Distribution of sub groups of ZAS orthologues across land plants. Abreviation: SN, shorten name of the species used in phlygenetic trees of this study. Columns from 5th to 14th represent numbers of Group1-Group10 orthologues in each species' genome.
SN	Species	RefSeq Assembly Accession	Taxon	Group1	Group2	Group3	Group4	Group5	Group6	Group7	Group8	Group9	Group10
Moss
Mp	Marchantia polymorpha subsp. polymorpha	GCA_001641455.1 (GenBank)	Eukaryota; Viridiplantae; Streptophyta; Streptophytina; Embryophyta; Marchantiophyta; Marchantiopsida; Marchantiidae; Marchantiales; Marchantiaceae; Marchantia; Marchantia polymorpha	3	0	0	0	0	0	0	0	0	0
Fern
Sm	Selaginella moellendorffii	GCF_000143415.3	Eukaryota; Viridiplantae; Streptophyta; Streptophytina; Embryophyta; Tracheophyta; Lycopodiopsida; Selaginellales; Selaginellaceae; Selaginella	2	0	0	0	0	0	0	0	0	0
Monocot
Os	Oryza sativa	GCF_001433935.1	Eukaryota; Viridiplantae; Streptophyta; Streptophytina; Embryophyta; Tracheophyta; Euphyllophyta; Spermatophyta; Magnoliophyta; Mesangiospermae; Liliopsida; Petrosaviidae; commelinids; Poales; Poaceae; BOP clade; Oryzoideae; Oryzeae; Oryzinae; Oryza	0	1	3	0	0	0	0	0	0	0
Zm	Zea mays	GCF_000005005.1	Eukaryota; Viridiplantae; Streptophyta; Streptophytina; Embryophyta; Tracheophyta; Euphyllophyta; Spermatophyta; Magnoliophyta; Mesangiospermae; Liliopsida; Petrosaviidae; commelinids; Poales; Poaceae; PACMAD clade; Panicoideae; Andropogonodae; Andropogoneae; Tripsacinae; Zea	0	1	1	0	0	0	0	0	0	0
Ac	Ananas comosus	GCF_001540865.1	Eukaryota; Viridiplantae; Streptophyta; Embryophyta; Tracheophyta; Spermatophyta; Magnoliophyta; Liliopsida; Poales; Bromeliaceae; Bromelioideae; Ananas	0	1	0	0	0	0	0	0	0	0
Ob	Oryza brachyantha	GCF_000231095.1	Eukaryota; Viridiplantae; Streptophyta; Embryophyta; Tracheophyta; Spermatophyta; Magnoliophyta; Liliopsida; Poales; Poaceae; BOP clade; Oryzoideae; Oryzeae; Oryzinae; Oryza	0	1	0	0	0	0	0	0	0	0
Bd	Brachypodium distachyon	GCF_000005505.2	Eukaryota; Viridiplantae; Streptophyta; Embryophyta; Tracheophyta; Spermatophyta; Magnoliophyta; Liliopsida; Poales; Poaceae; BOP clade; Pooideae; Brachypodieae; Brachypodium	0	0	2	0	0	0	0	0	0	0
Ata	Aegilops tauschii subsp. tauschii	GCF_001957025.1	Eukaryota; Viridiplantae; Streptophyta; Embryophyta; Tracheophyta; Spermatophyta; Magnoliophyta; Liliopsida; Poales; Poaceae; BOP clade; Pooideae; Triticodae; Triticeae; Triticinae; Aegilops	0	0	2	0	0	0	0	0	0	0
Sb	Sorghum bicolor	GCF_000003195.2	Eukaryota; Viridiplantae; Streptophyta; Embryophyta; Tracheophyta; Spermatophyta; Magnoliophyta; Liliopsida; Poales; Poaceae; PACMAD clade; Panicoideae; Andropogonodae; Andropogoneae; Sorghinae; Sorghum	0	2	1	0	0	0	0	0	0	0
Ao	Asparagus officinalis	GCF_001876935.1	Eukaryota; Viridiplantae; Streptophyta; Embryophyta; Tracheophyta; Spermatophyta; Magnoliophyta; Liliopsida; Asparagales; Asparagaceae; Asparagoideae; Asparagus	0	0	1	0	0	0	0	0	0	0
Dcat	Dendrobium catenatum	GCF_001605985.1	Eukaryota; Viridiplantae; Streptophyta; Embryophyta; Tracheophyta; Spermatophyta; Magnoliophyta; Liliopsida; Asparagales; Orchidaceae; Epidendroideae; Malaxideae; Dendrobiinae; Dendrobium	0	0	1	0	0	0	0	0	0	0
Peq	Phalaenopsis equestris	GCF_001263595.1	Eukaryota; Viridiplantae; Streptophyta; Embryophyta; Tracheophyta; Spermatophyta; Magnoliophyta; Liliopsida; Asparagales; Orchidaceae; Epidendroideae; Vandeae; Aeridinae; Phalaenopsis	0	0	1	0	0	0	0	0	0	0
Dicot
Dcar	Daucus carota subsp. sativus	GCF_001625215.1	Eukaryota; Viridiplantae; Streptophyta; Embryophyta; Tracheophyta; Spermatophyta; Magnoliophyta; eudicotyledons; Gunneridae; Pentapetalae; asterids; campanulids; Apiales; Apiaceae; Apioideae; Scandiceae; Daucinae; Daucus; Daucus sect. Daucus	0	0	0	0	0	0	0	2	0	0
Sin	Sesamum indicum	GCF_000512975.1	Eukaryota; Viridiplantae; Streptophyta; Embryophyta; Tracheophyta; Spermatophyta; Magnoliophyta; eudicotyledons; Gunneridae; Pentapetalae; asterids; lamiids; Lamiales; Pedaliaceae; Sesamum	0	0	0	0	1	0	1	0	0	0
Egut	Erythranthe guttata	GCF_000504015.1	Eukaryota; Viridiplantae; Streptophyta; Embryophyta; Tracheophyta; Spermatophyta; Magnoliophyta; eudicotyledons; Gunneridae; Pentapetalae; asterids; lamiids; Lamiales; Phrymaceae; Erythranthe	0	0	0	0	1	0	0	0	0	0
In	Ipomea nil	GCF_001879475.1	Eukaryota; Viridiplantae; Streptophyta; Embryophyta; Tracheophyta; Spermatophyta; Magnoliophyta; eudicotyledons; Gunneridae; Pentapetalae; asterids; lamiids; Solanales; Convolvulaceae; Ipomoeeae; Ipomoea	0	0	0	0	2	0	1	0	0	0
Na	Nicotiana attenuata	GCF_001879085.1	Eukaryota; Viridiplantae; Streptophyta; Embryophyta; Tracheophyta; Spermatophyta; Magnoliophyta; eudicotyledons; Gunneridae; Pentapetalae; asterids; lamiids; Solanales; Solanaceae; Nicotianoideae; Nicotianeae; Nicotiana	0	0	0	0	0	0	2	0	0	0
Nto	Nicotiana tomentosiformis	GCF_000390325.2	Eukaryota; Viridiplantae; Streptophyta; Embryophyta; Tracheophyta; Spermatophyta; Magnoliophyta; eudicotyledons; Gunneridae; Pentapetalae; asterids; lamiids; Solanales; Solanaceae; Nicotianoideae; Nicotianeae; Nicotiana	0	0	0	0	0	0	1	0	0	0
Nta	Nicotiana tabacum	GCF_000715135.1	Eukaryota; Viridiplantae; Streptophyta; Embryophyta; Tracheophyta; Spermatophyta; Magnoliophyta; eudicotyledons; Gunneridae; Pentapetalae; asterids; lamiids; Solanales; Solanaceae; Nicotianoideae; Nicotianeae; Nicotiana	0	0	0	0	0	0	4	0	0	0
Can	Capsicum annuum	GCF_000710875.1	Eukaryota; Viridiplantae; Streptophyta; Embryophyta; Tracheophyta; Spermatophyta; Magnoliophyta; eudicotyledons; Gunneridae; Pentapetalae; asterids; lamiids; Solanales; Solanaceae; Solanoideae; Capsiceae; Capsicum	0	0	0	0	0	0	1	0	0	0
St	Solanum tuberosum	GCF_000226075.1	Eukaryota; Viridiplantae; Streptophyta; Embryophyta; Tracheophyta; Spermatophyta; Magnoliophyta; eudicotyledons; Gunneridae; Pentapetalae; asterids; lamiids; Solanales; Solanaceae; Solanoideae; Solaneae; Solanum	0	0	0	0	0	0	6	0	0	0
Sp	Solanum pennellii	GCF_001406875.1	Eukaryota; Viridiplantae; Streptophyta; Embryophyta; Tracheophyta; Spermatophyta; Magnoliophyta; eudicotyledons; Gunneridae; Pentapetalae; asterids; lamiids; Solanales; Solanaceae; Solanoideae; Solaneae; Solanum; Lycopersicon	0	0	0	0	0	0	3	0	0	0
Sl	Solanum lycopersicum	GCF_000188115.3	Eukaryota; Viridiplantae; Streptophyta; Streptophytina; Embryophyta; Tracheophyta; Euphyllophyta; Spermatophyta; Magnoliophyta; Mesangiospermae; eudicotyledons; Gunneridae; Pentapetalae; asterids; lamiids; Solanales; Solanaceae; Solanoideae; Solaneae; Solanum; Lycopersicon	0	0	0	0	0	0	3	0	0	0
Cm	Cucumis melo	GCF_000313045.1	Eukaryota; Viridiplantae; Streptophyta; Embryophyta; Tracheophyta; Spermatophyta; Magnoliophyta; eudicotyledons; Gunneridae; Pentapetalae; rosids; fabids; Cucurbitales; Cucurbitaceae; Benincaseae; Cucumis	0	0	0	0	0	1	0	0	0	0
Cus	Cucumis sativus	GCF_000004075.2	Eukaryota; Viridiplantae; Streptophyta; Embryophyta; Tracheophyta; Spermatophyta; Magnoliophyta; eudicotyledons; Gunneridae; Pentapetalae; rosids; fabids; Cucurbitales; Cucurbitaceae; Benincaseae; Cucumis	0	0	0	0	0	1	0	0	0	0
Mt	Medicago truncatula	GCF_000219495.3	Eukaryota; Viridiplantae; Streptophyta; Streptophytina; Embryophyta; Tracheophyta; Euphyllophyta; Spermatophyta; Magnoliophyta; Mesangiospermae; eudicotyledons; Gunneridae; Pentapetalae; rosids; fabids; Fabales; Fabaceae; Papilionoideae; Trifolieae; Medicago	0	0	0	0	0	0	0	0	1	0
Car	Cicer arietinum	GCF_000331145.1	Eukaryota; Viridiplantae; Streptophyta; Embryophyta; Tracheophyta; Spermatophyta; Magnoliophyta; eudicotyledons; Gunneridae; Pentapetalae; rosids; fabids; Fabales; Fabaceae; Papilionoideae; Cicereae; Cicer	0	0	0	0	0	0	0	0	1	0
Cca	Cajanus cajan	GCF_000340665.1	Eukaryota; Viridiplantae; Streptophyta; Embryophyta; Tracheophyta; Spermatophyta; Magnoliophyta; eudicotyledons; Gunneridae; Pentapetalae; rosids; fabids; Fabales; Fabaceae; Papilionoideae; Phaseoleae; Cajanus	0	0	0	0	0	0	0	0	2	0
Gm	Glycine max	GCF_000004515.4	Eukaryota; Viridiplantae; Streptophyta; Embryophyta; Tracheophyta; Spermatophyta; Magnoliophyta; eudicotyledons; Gunneridae; Pentapetalae; rosids; fabids; Fabales; Fabaceae; Papilionoideae; Phaseoleae; Glycine; Soja	0	0	0	0	0	0	0	0	3	0
Pv	Phaseolus vulgaris	GCF_000499845.1	Eukaryota; Viridiplantae; Streptophyta; Embryophyta; Tracheophyta; Spermatophyta; Magnoliophyta; eudicotyledons; Gunneridae; Pentapetalae; rosids; fabids; Fabales; Fabaceae; Papilionoideae; Phaseoleae; Phaseolus	0	0	0	0	0	0	0	0	2	0
Va	Vigna angularis	GCF_001190045.1	Eukaryota; Viridiplantae; Streptophyta; Embryophyta; Tracheophyta; Spermatophyta; Magnoliophyta; eudicotyledons; Gunneridae; Pentapetalae; rosids; fabids; Fabales; Fabaceae; Papilionoideae; Phaseoleae; Vigna	0	0	0	0	0	0	0	0	2	0
Vr	Vigna radiata var. radiata	GCF_000741045.1	Eukaryota; Viridiplantae; Streptophyta; Embryophyta; Tracheophyta; Spermatophyta; Magnoliophyta; eudicotyledons; Gunneridae; Pentapetalae; rosids; fabids; Fabales; Fabaceae; Papilionoideae; Phaseoleae; Vigna	0	0	0	0	0	0	0	0	2	0
Jr	Juglans regia	GCF_001411555.1	Eukaryota; Viridiplantae; Streptophyta; Embryophyta; Tracheophyta; Spermatophyta; Magnoliophyta; eudicotyledons; Gunneridae; Pentapetalae; rosids; fabids; Fagales; Juglandaceae; Juglans	0	0	0	0	0	0	0	0	0	1
Rc	Ricinus communis	GCF_000151685.1	Eukaryota; Viridiplantae; Streptophyta; Embryophyta; Tracheophyta; Spermatophyta; Magnoliophyta; eudicotyledons; Gunneridae; Pentapetalae; rosids; fabids; Malpighiales; Euphorbiaceae; Acalyphoideae; Acalypheae; Ricinus	0	0	0	0	0	0	0	0	0	1
Jc	Jatropha curcas	GCF_000696525.1	Eukaryota; Viridiplantae; Streptophyta; Embryophyta; Tracheophyta; Spermatophyta; Magnoliophyta; eudicotyledons; Gunneridae; Pentapetalae; rosids; fabids; Malpighiales; Euphorbiaceae; Crotonoideae; Jatropheae; Jatropha	0	0	0	0	0	0	0	0	0	2
Peu	Populus euphratica	GCF_000495115.1	Eukaryota; Viridiplantae; Streptophyta; Embryophyta; Tracheophyta; Spermatophyta; Magnoliophyta; eudicotyledons; Gunneridae; Pentapetalae; rosids; fabids; Malpighiales; Salicaceae; Saliceae; Populus	0	0	0	1	0	0	0	0	0	3
Pt	Populus trichocarpa	GCF_000002775.3	Eukaryota; Viridiplantae; Streptophyta; Embryophyta; Tracheophyta; Spermatophyta; Magnoliophyta; eudicotyledons; Gunneridae; Pentapetalae; rosids; fabids; Malpighiales; Salicaceae; Saliceae; Populus	0	0	0	0	0	0	0	0	0	4
Mn	Morus notabilis	GCF_000414095.1	Eukaryota; Viridiplantae; Streptophyta; Embryophyta; Tracheophyta; Spermatophyta; Magnoliophyta; eudicotyledons; Gunneridae; Pentapetalae; rosids; fabids; Rosales; Moraceae; Morus	0	0	0	0	0	0	0	0	0	3
Zj	Ziziphus jujuba	GCF_000826755.1	Eukaryota; Viridiplantae; Streptophyta; Embryophyta; Tracheophyta; Spermatophyta; Magnoliophyta; eudicotyledons; Gunneridae; Pentapetalae; rosids; fabids; Rosales; Rhamnaceae; Paliureae; Ziziphus	0	0	0	0	0	0	0	0	0	1
Pm	Prunus mume	GCF_000346735.1	Eukaryota; Viridiplantae; Streptophyta; Embryophyta; Tracheophyta; Spermatophyta; Magnoliophyta; eudicotyledons; Gunneridae; Pentapetalae; rosids; fabids; Rosales; Rosaceae; Maloideae; Amygdaleae; Prunus	0	0	0	1	0	0	0	0	0	0
Ppe	Prunus persica	GCF_000346465.2	Eukaryota; Viridiplantae; Streptophyta; Embryophyta; Tracheophyta; Spermatophyta; Magnoliophyta; eudicotyledons; Gunneridae; Pentapetalae; rosids; fabids; Rosales; Rosaceae; Maloideae; Amygdaleae; Prunus	0	0	0	3	0	0	0	0	0	1
Px	Pyrus x bretschneideri	GCF_000315295.1	Eukaryota; Viridiplantae; Streptophyta; Embryophyta; Tracheophyta; Spermatophyta; Magnoliophyta; eudicotyledons; Gunneridae; Pentapetalae; rosids; fabids; Rosales; Rosaceae; Maloideae; Maleae; Pyrus	0	0	0	1	0	0	0	0	0	0
Fv	Fragaria vesca	GCF_000184155.1	Eukaryota; Viridiplantae; Streptophyta; Embryophyta; Tracheophyta; Spermatophyta; Magnoliophyta; eudicotyledons; Gunneridae; Pentapetalae; rosids; fabids; Rosales; Rosaceae; Rosoideae; Potentilleae; Fragariinae; Fragaria	0	0	0	2	0	0	0	0	0	1
Tc	Theobroma cacao	GCF_000208745.1	Eukaryota; Viridiplantae; Streptophyta; Embryophyta; Tracheophyta; Spermatophyta; Magnoliophyta; eudicotyledons; Gunneridae; Pentapetalae; rosids; malvids; Malvales; Malvaceae; Byttnerioideae; Theobroma	0	0	0	0	0	0	0	0	0	2
Ga	Gossypium arboreum	GCF_000612285.1	Eukaryota; Viridiplantae; Streptophyta; Embryophyta; Tracheophyta; Spermatophyta; Magnoliophyta; eudicotyledons; Gunneridae; Pentapetalae; rosids; malvids; Malvales; Malvaceae; Malvoideae; Gossypium	0	0	0	0	0	0	0	0	0	2
Gr	Gossypium raimondii	GCF_000327365.1	Eukaryota; Viridiplantae; Streptophyta; Embryophyta; Tracheophyta; Spermatophyta; Magnoliophyta; eudicotyledons; Gunneridae; Pentapetalae; rosids; malvids; Malvales; Malvaceae; Malvoideae; Gossypium	0	0	0	0	0	0	0	0	0	2
Gh	Gossypium hirsutum	GCF_000987745.1	Eukaryota; Viridiplantae; Streptophyta; Embryophyta; Tracheophyta; Spermatophyta; Magnoliophyta; eudicotyledons; Gunneridae; Pentapetalae; rosids; malvids; Malvales; Malvaceae; Malvoideae; Gossypium	0	0	0	0	0	0	0	0	0	3
Egr	Eucalyptus grandis	GCF_000612305.1	Eukaryota; Viridiplantae; Streptophyta; Embryophyta; Tracheophyta; Spermatophyta; Magnoliophyta; eudicotyledons; Gunneridae; Pentapetalae; rosids; malvids; Myrtales; Myrtaceae; Myrtoideae; Eucalypteae; Eucalyptus	0	0	0	0	0	0	0	0	0	2
Csi	Citrus sinensis	GCF_000317415.1	Eukaryota; Viridiplantae; Streptophyta; Embryophyta; Tracheophyta; Spermatophyta; Magnoliophyta; eudicotyledons; Gunneridae; Pentapetalae; rosids; malvids; Sapindales; Rutaceae; Aurantioideae; Citrus	0	0	0	0	0	0	0	0	0	1
Atr	Amborella trichopoda	GCF_000471905.2	Eukaryota; Viridiplantae; Streptophyta; Embryophyta; Tracheophyta; Spermatophyta; Magnoliophyta; basal Magnoliophyta; Amborellales; Amborellaceae; Amborella	0	1	0	0	0	0	0	0	0	0
Vv	Vitis vinifera	GCF_000003745.3	Eukaryota; Viridiplantae; Streptophyta; Streptophytina; Embryophyta; Tracheophyta; Euphyllophyta; Spermatophyta; Magnoliophyta; Mesangiospermae; eudicotyledons; Gunneridae; Pentapetalae; rosids; rosids incertae sedis; Vitales; Vitaceae; Vitis	0	0	0	2	0	0	0	0	0	0
