# Supplementary material for: The apocarotenoid metabolite zaxinone regulates growth and strigolactone biosynthesis in rice
Source: Nat Commun. 2019 Feb 18;10:810. doi: 10.1038/s41467-019-08461-1 (PMC6379432; doi:10.1038/s41467-019-08461-1)
Supplement: Supplementary file 6 — Supplementary Data 4 [file 41467_2019_8461_MOESM6_ESM.xlsx]

## Sheet: Sheet1
Supplementary Dataset 4. Primer sequences used in this study
Experiment	Primer name	Sequence (5′–3′)
qRT-PCR	D27-F	TCTGGGCTAAAGAATGAAAAGGA
	D27-R	AGAGCTTGGGTCACAATCTCG
	CCD7/D17-F	CATTGGAAAAGTGAGGTTCTTTGG
	CCD7/D17-R	AATGCACTTGTGGCAAAACTAGAG
	CCD8/D10-F	GTTCCAGTACACGGACAAG
	CCD8/D10-R	ACTGCCTCTCGTTGCTA
	OsCO/MAX1-F	GGCTTCTCTGCTTGCTGCTTC
	OsCO/MAX1-R	ACCAACGGTTGCCTTCCC
	OsUBQ-F	GCCCAAGAAGAAGATCAAGAAC
	OsUBQ-R	AGATAACAACGGAAGCATAAAAGTC
	RiEFα-F	GCTATTTTGATCATTGCCGCC
	RiEFα-R	TCATTAAAACGTTCTTCCGACC
	OsRubQ1-F	GGGTTCACAAGTCTGCCTATTTG
	OsRubQ1-R	ACGGGACACGACCAAGGA
	OsPT11-F	GAGAAGTTCCCTGCTTCAAGCA
	OsPT11-R	GAGAAGTTCCCTGCTTCAAGCA
	OsNCED3-F	CGCCTTGCTCTGTTCTAC
	OsNCED3-R	CCTGCCGTTGAAGTAGATG
	OsNCED4-F	GGGAGGTACGACTTCCAT
	OsNCED4-R	GACACGACATTGTAGCTGAG
	OsNCED5-F	ACGTGATCAAGAAGCCATAC
	OsNCED5-R	CACGAAGTTCTCGGTGATG
	OsDREB1A-F	GGGATCAAGCAGGAGATGA
	OsDREB1A-R	CGTCTCCCTGAACTTGGT
	OsDREB2A-F	TCCTTTCATCGTGGCTAATG
	OsDREB2A-R	CCATTGCTCCCTTCTGTTT
	OsHOX22-F	TCACGGAGGAGCAGATAC
	OsHOX22-R	GTTCTGGAACCAGATGGC
	OsCIPK02-F	CGGAGCAGAGAGGAAATATG
	OsCIPK02-R	GTGTTACGGGCATGGTAAA
	OsDIP1-F	ATGGAGGATGAGAGGAACA
	OsDIP1-R	CAAGGAGGTTGTCGAAGAG
zas mutant screening	ZAS-F	AGTTATGCCCCGTTATGGTG
	ZAS-R	AGCACCTTCAAATGTTTGGG
	Tos17-R	ATTGTTAGGTTGCAAGTTAGTTAAGA
ZAS protein cloning	ZAS-MBP-F	CCAGGGAGCAGCCTCGATGATGACAGCTTCTCTGCATCCATG
	ZAS-MBP-R	GCAAAGCACCGGCCTCGTCACGTCATTGTGTTTGCTAGTGATG
