# Supplementary material for: The apocarotenoid metabolite zaxinone regulates growth and strigolactone biosynthesis in rice
Source: Nat Commun. 2019 Feb 18;10:810. doi: 10.1038/s41467-019-08461-1 (PMC6379432; doi:10.1038/s41467-019-08461-1)
Supplement: Supplementary file 11 — Source Data [file 41467_2019_8461_MOESM11_ESM.zip]

Archive with 14 entries (14 files):
- Fig. 3a-e.xlsx
- Fig. S2_Purified ZAS protein gel.pptx
- Fig. S3.xlsx
- Fig. S6C_Screening homozygous zas mutant_PCR.pptx
- Fig. S7.xls
- Fig. S8.xlsx
- Fig. S9ab.xlsx
- Fig. S10.xlsx
- Fig. S11.xls
- Fig. S12a-d.xlsx
- Fig. S13a-d.xlsx
- Fig. S14abc.xlsx
- Fig. 1d.xlsx
- Fig. 2a-d.xlsx
