# Supplementary material for: The apocarotenoid metabolite zaxinone regulates growth and strigolactone biosynthesis in rice
Source: Nat Commun. 2019 Feb 18;10:810. doi: 10.1038/s41467-019-08461-1 (PMC6379432; doi:10.1038/s41467-019-08461-1)
Supplement: Supplementary file 11 — Source Data [file 41467_2019_8461_MOESM11_ESM.zip › Fig. 3a-e.xlsx]

## Sheet: Fig. 3abc_SL content_zas
		4-DO (pg mg-1 root DW)	4-DO (pg mg-1 root DW)	Percentage
Treatment	Rep	Root exudates (4DO content)	Root tissues (4DO content)	Striga germination percentage
WT-Mock	1	2.64693	2.17459	36.3471
WT-Mock	2	4.17424	2.56454	42.1481
WT-Mock	3	2.06718	3	43.0046
WT-zaxinone	1	0	0.473205	34.2035
WT-zaxinone	2	0	0.620809	33.9622
WT-zaxinone	3	0	0.747281	32.744
zas-Mock	1	38.0589	10.9237	65.805
zas-Mock	2	38.519	16.6579	67.3366
zas-Mock	3	27.4606	15.4981	59.5373
zas-zaxinone	1	4.39737	2.9035	44.585
zas-zaxinone	2	6.07477	4.60123	34.6801
zas-zaxinone	3	4.74524	1.58277	48.9005

## Sheet: Fig. 3d qPCR
SL-root samples_nipponbare_zas mutant under phosphate starvation_6 hr Zaxinone treatment-5uM
Sample Name	Target Name	Cт	Average	SD
NB M 1	OsUBQ	20.9767	20.9652	0.0100055				WT-Mock	WT-Zaxinone	zas-Mock	zas-Zaxinone
NB M 2	OsUBQ	20.9607						UBQ	UBQ	UBQ	UBQ
NB M 3	OsUBQ	20.9582					Average	20.9652	22.2927	22.6346	22.1048
NB Zaxinone 1	OsUBQ	22.347	22.2927	0.0685585			SD	0.0100055	0.0685585	0.0520625	0.093175
NB Zaxinone 2	OsUBQ	22.3155
NB Zaxinone 3	OsUBQ	22.2157						WT-Mock	WT-Zaxinone	zas-Mock	zas-Zaxinone
zas M 1	OsUBQ	22.5942	22.6346	0.0520625				D27	D27	D27	D27
zas M 2	OsUBQ	22.6163					Average	24.728	27.352	24.1606	26.2486
zas M 3	OsUBQ	22.6934					SD	0.0848211	0.0800358	0.193515	0.21335
zas Zaxinone 1	OsUBQ	22.198	22.1048	0.093175
zas Zaxinone 2	OsUBQ	22.1049
zas Zaxinone 3	OsUBQ	22.0116					∆ct	3.76281	5.0593	1.52593	4.14371
NB M 1	D27	24.6552	24.728	0.0848211			∆∆ct	0	1.29649	-2.23688	0.380897
NB M 2	D27	24.7077
NB M 3	D27	24.8211					2-∆∆ct	1	0.407117	4.71378	0.76796
NB Zaxinone 1	D27	27.3449	27.352	0.0800358				WT-Mock	WT-Zaxinone	zas-Mock	zas-Zaxinone
NB Zaxinone 2	D27	27.2758					D27	1	0.407117	4.71378	0.76796
NB Zaxinone 3	D27	27.4354						0.0848211	0.0800358	0.193515	0.21335
zas M 1	D27	23.9695	24.1606	0.193515				0.915179	0.490036	4.90351	0.98335
zas M 2	D27	24.3565						1.08482	0.329964	4.51649	0.49665
zas M 3	D27	24.1557						WT-Mock	WT-Zaxinone	zas-Mock	zas-Zaxinone
zas Zaxinone 1	D27	26.4862	26.2486	0.21335				UBQ	UBQ	UBQ	UBQ
zas Zaxinone 2	D27	26.1858					Average	20.9652	22.2927	22.6346	22.1048
zas Zaxinone 3	D27	26.0736					SD	0.0100055	0.0685585	0.0520625	0.093175
NB M 1	D10	32.3134	32.2751	0.0440597
NB M 2	D10	32.2849						WT-Mock	WT-Zaxinone	zas-Mock	zas-Zaxinone
NB M 3	D10	32.2269						D10	D10	D10	D10
NB Zaxinone 1	D10	34.1291	34.1846	0.112588			Average	32.2751	34.1846	31.916	33.1911
NB Zaxinone 2	D10	34.3141					SD	0.0440597	0.112588	0.265985	0.59166
NB Zaxinone 3	D10	34.1105
zas M 1	D10	32.1305	31.916	0.265985
zas M 2	D10	31.6184					∆ct	11.3099	11.8919	9.28141	11.0863
zas M 3	D10	31.9992					∆∆ct	0	0.581998	-2.02846	-0.223616
zas Zaxinone 1	D10	32.7367	33.1911	0.59166
zas Zaxinone 2	D10	32.9764					2-∆∆ct	1	0.668038	4.0797	1.16766
zas Zaxinone 3	D10	33.8601						WT-Mock	WT-Zaxinone	zas-Mock	zas-Zaxinone
NB M 1	D17	25.4515	25.7347	0.247813			D10	1	0.668038	4.0797	1.16766
NB M 2	D17	25.9121						0.0440597	0.112588	0.265985	0.59166
NB M 3	D17	25.8405						1.04406	0.782588	4.34598	1.76166
NB Zaxinone 1	D17	27.9281	27.8704	0.0586757				0.95594	0.557412	3.81402	0.57834
NB Zaxinone 2	D17	27.8723						WT-Mock	WT-Zaxinone	zas-Mock	zas-Zaxinone
NB Zaxinone 3	D17	27.8108						UBQ	UBQ	UBQ	UBQ
zas M 1	D17	25.4396	25.4223	0.143614			Average	20.9652	22.2927	22.6346	22.1048
zas M 2	D17	25.5565					SD	0.0100055	0.0685585	0.0520625	0.093175
zas M 3	D17	25.2708
zas Zaxinone 1	D17	26.7329	26.9347	0.179567				WT-Mock	WT-Zaxinone	zas-Mock	zas-Zaxinone
zas Zaxinone 2	D17	26.9942						D17	D17	D17	D17
zas Zaxinone 3	D17	27.0769					Average	25.7347	27.8704	25.4223	26.9347
NB M 1	OsCO	31.9629	31.876	0.139987			SD	0.247813	0.0586757	0.143614	0.179567
NB M 2	OsCO	31.7145
NB M 3	OsCO	31.9507
NB Zaxinone 1	OsCO	33.4977	33.5548	0.0501406			∆ct	4.76948	5.57766	2.78767	4.82986
NB Zaxinone 2	OsCO	33.5915					∆∆ct	0	0.808178	-1.98181	0.0603772
NB Zaxinone 3	OsCO	33.5751
zas M 1	OsCO	31.8211	31.8908	0.0608962			2-∆∆ct	1	0.571103	3.94988	0.959013
zas M 2	OsCO	31.9334						WT-Mock	WT-Zaxinone	zas-Mock	zas-Zaxinone
zas M 3	OsCO	31.918					D17	1	0.571103	3.94988	0.959013
zas Zaxinone 1	OsCO	31.9088	32.323	0.406438				0.247813	0.0586757	0.143614	0.179567
zas Zaxinone 2	OsCO	32.3389
zas Zaxinone 3	OsCO	32.7213						1.24781	0.628676	4.09361	1.13957
								0.752187	0.511324	3.80639	0.780433
								WT-Mock	WT-Zaxinone	zas-Mock	zas-Zaxinone
								UBQ	UBQ	UBQ	UBQ
							Average	20.9652	22.2927	22.6346	22.1048
							SD	0.0100055	0.0685585	0.0520625	0.093175
								WT-Mock	WT-Zaxinone	zas-Mock	zas-Zaxinone
								OsCO	OsCO	OsCO	OsCO
							Average	31.876	33.5548	31.8908	32.323
							SD	0.139987	0.0501406	0.0608962	0.406438
							∆ct	10.9108	11.262	9.25622	10.2182
							∆∆ct	0	0.351241	-1.65458	-0.69264
							2-∆∆ct	1	0.783909	3.14832	1.61624
								WT-Mock	WT-Zaxinone	zas-Mock	zas-Zaxinone
							OsCO	1	0.783909	3.14832	1.61624
								0.139987	0.0501406	0.0608962	0.406438
								1.13999	0.830141	3.2109	2.02644
								0.860013	0.729859	3.0891	1.21356

## Sheet: Fig.3e Striga
Striga emergence		19-Nov. 2017
	R1	R2	R3	R4	R5	R6	AV	SD
Mock	17	16	17	24	18		18.4	3.20936
Zaxinone 10uM	0	2	7	7	2		3.6	3.20936
			WT cv_IAC-165				SD
					Mock	18.4	3.20936
					Zaxinone	3.6	3.20936
