# Supplementary material for: The apocarotenoid metabolite zaxinone regulates growth and strigolactone biosynthesis in rice
Source: Nat Commun. 2019 Feb 18;10:810. doi: 10.1038/s41467-019-08461-1 (PMC6379432; doi:10.1038/s41467-019-08461-1)
Supplement: Supplementary file 11 — Source Data [file 41467_2019_8461_MOESM11_ESM.zip › Fig. S3.xlsx]

## Sheet: Fig. S3_Conversion rate
	3OH-apo 10'			3OH-apo 8'
0	0	0	0	0	0	0
5	13.7982	7.90485	6.93659	1.19798	1.49431	1.88838
10	19.2249	12.1979	26.473	3.8858	2.83059	3.85338
20	21.3923	21.7278	27.7333	5.97933	4.25763	4.81571
40	29.0846	30.014	31.115	8.9214		7.17939
60	30.4195	26.3533	40.9805	9.03259	12.2594	8.39476
75	42.3306	30.9735	33.8812	12.359	13.6392	10.8692
90	47.3071	26.8002	34.0972	12.3773	15.4298	12.6924
120	41.1173	29.8294	42.1333	16.6512	15.0197	13.1907

## Sheet: Fig. S3_Root APO10
Sample	APO10	D3-APO10	Dry wight	Content			Ave	SD
WT+P_1	1631355	22669364	25.4	2.83319		WT+P	4.17997	1.78777
WT+P_2	889053	24208436	12.8	2.86913		WT-P	7.53754	2.16772
WT+P_3	5625313	26370384	30.5	6.99408		rda+P	3.52821	1.18961
WT+P_4	2421461	27471033	26.8	3.28903		rda-P	5.71131	2.82682
WT+P_5	3652360	23820261	31.2	4.91442
WT-P_1	2859518	16102271	27.6	6.43423
WT-P_2	6991168	18692484	33.2	11.2653
WT-P_3	3144422	20234541	27.1	5.73427
WT-P_4	3988449	24146726	23.9	6.91111
WT-P_5	5377571	18218053	40.2	7.34274
zas+P_1	1931556	30279027	18.9	3.37523
zas+P_2	409729	16191367	8.5	2.97711
zas+P_3	1967145	21347705	16.4	5.61877
zas+P_4	947211	30997856	10.9	2.80342
zas+P_5	937688	31453539	10.4	2.86652
zas-P_1	1476661	24950174	16.4	3.6088
zas-P_2	4532285	21505428	21.8	9.66747
zas-P_3	1488008	24559271	16	3.78678
zas-P_4	1621015	28267924	15.4	3.72368
zas-P_5	3310326	31327217	13.6	7.7698

## Sheet: Fig. S3_Root OH-APO10
Sample	OHAPO10	D3-3-OHAPO13	Dry wight	Content			Ave	SD
WT+P_1	1513630	19941107	34.9	2.17493		WT+P	2.90976	0.565199
WT+P_2	1922012	22413106	25.4	3.37614		WT-P	1.19173	0.155929
WT+P_3	855440	19789923	12.8	3.37703		zas+P	5.46169	1.51236
WT+P_4	1664377	22413106	30.5	2.43472		zas-P	3.38469	0.917241
WT+P_5	2302633	23164597	31.2	3.186
WT-P_1	657250	20857875	27.6	1.1417
WT-P_2	1035113	24120422	33.2	1.2926
WT-P_3	977500	22134754	31.8	1.38872
WT-P_4	662254	24909873	27.1	0.981033
WT-P_5	1023945	22060737	40.2	1.1546
zas+P_1	571673	12038750	8.5	5.5866
zas+P_2	1470117	16980296	16.4	5.27914
zas+P_3	3070117	23289349	17.6	7.49005
zas+P_4	805985	22803365	10.9	3.24266
zas+P_5	1494168	25161006	10.4	5.71003
zas-P_1	920945	25794796	16.4	2.177
zas-P_2	1872526	20738546	21.8	4.14184
zas-P_3	1368054	24626980	17.9	3.10341
zas-P_4	1336508	24494655	17.9	3.04823
zas-P_5	1726886	25182221	15.4	4.45296

## Sheet: Fig. S3_Root OH-APO12
Sample	OHAPO12	D3-3-OHAPO13	Dry wight	Content			Ave	SD
WT+P_1	1058654	22413106	25.4	1.85959		WT+P	2.50752	0.717983
WT+P_2	759291	19789923	12.8	2.99747		WT-P	1.20819	0.581404
WT+P_3	1616801	22413106	30.5	2.36513		zas+P	3.75754	0.829213
WT+P_4	1174786	23821255	26.8	1.84018		zas-P	2.15619	0.350765
WT+P_5	1790088	23846974	21.6	3.47526
WT-P_1	1052568	20857875	27.6	1.8284
WT-P_2	960600	24120422	33.2	1.19955
WT-P_3	1220855	22134754	31.8	1.73445
WT-P_4	436719	22060737	40.2	0.492443
WT-P_5	472163	25130692	23.9	0.786121
zas+P_1	1476008	24901551	18.9	3.13618
zas+P_2	327102	12038750	8.5	3.19656
zas+P_3	897070	16980296	16.4	3.22134
zas+P_4	1053648	22803365	10.9	4.23907
zas+P_5	1306948	25161006	10.4	4.99456
zas-P_1	1143210	20738546	21.8	2.52866
zas-P_2	1020243	24626980	17.9	2.31441
zas-P_3	715510	22585639	16	1.97999
zas-P_4	634656	25182221	15.4	1.63653
zas-P_5	820479	25988750	13.6	2.32136

## Sheet: Fig. S3_Root OH-APO14
Sample	OHAPO14	D3-3-OHAPO13	Dry wight	Content			Ave	SD
WT+P_1	1696680	22413106	25.4	2.98033		WT+P	3.1921	0.474986
WT+P_2	1019467	19789923	12.8	4.02457		WT-P	1.86998	0.477004
WT+P_3	2140562	22413106	30.5	3.13131		zas+P	4.97607	0.839681
WT+P_4	1830062	23821255	26.8	2.8666		zas-P	3.32624	0.403232
WT+P_5	2137624	23164597	31.2	2.95769
WT-P_1	1518112	20857875	27.6	2.63709
WT-P_2	1141201	24120422	33.2	1.42508
WT-P_3	1448221	22060737	40.2	1.63301
WT-P_4	1112865	24909873	27.1	1.64855
WT-P_5	1204963	25130692	23.9	2.00619
zas+P_1	2247054	24901551	18.9	4.77447
zas+P_2	415130	12038750	8.5	4.0568
zas+P_3	1231685	16980296	16.4	4.42293
zas+P_4	1609380	25161006	10.4	6.15031
zas+P_5	1361052	22803365	10.9	5.47582
zas-P_1	1447604	24626980	17.9	3.28387
zas-P_2	1739995	24494655	17.9	3.96847
zas-P_3	1082326	22585639	16	2.99506
zas-P_4	1155411	25182221	15.4	2.97935
zas-P_5	1203283	25988750	13.6	3.40442

## Sheet: Fig.S3 Shoot APO10
Sample	APO10	D3-APO10	Dry wight	Content			Ave	SD
WT+P_1	302102051	9673131	32.6	958.008		WT+P	991.075	102.063
WT+P_2	318470175	10348693	31.5	976.951		WT-P	998.596	82.7726
WT+P_3	366391790	10582142	31.2	1109.73		zas+P	825.154	150.875
WT+P_4	251933282	9601811	31	846.39		zas-P	962.965	139.671
WT+P_5	336411269	10196384	31	1064.3
WT-P_1	355308156	10537764	30.9	1091.18
WT-P_2	291003557	10705659	31	876.846
WT-P_3	381059522	12010617	31.2	1016.89
WT-P_4	360733368	12180933	30.8	961.513
WT-P_5	426231489	12767162	31.9	1046.55
zas+P_1	280473025	12138692	30.8	750.185
zas+P_2	423956054	12992734	30	1087.67
zas+P_3	277789102	13276872	29.6	706.851
zas+P_4	308469406	13053400	29.6	798.356
zas+P_5	276377843	11849242	29.8	782.702
zas-P_1	207494628	8243611	31	811.947
zas-P_2	468645643	13537735	30.8	1123.95
zas-P_3	349162698	11523368	29.7	1020.22
zas-P_4	412766668	13339314	29.8	1038.38
zas-P_5	386922126	15215012	31	820.332

## Sheet: Fig.S3 Shoot OH-APO10
Sample	OHAPO10	D3-3-OHAPO13	Dry wight	Content			Ave	SD
WT+P_1	191851554	12986970	32.6	453.148		WT+P	481.516	50.9622
WT+P_2	183210895	13781582	30	443.13		WT-P	412.712	47.6291
WT+P_3	204454222	12293663	31.5	527.964		zas+P	521.085	38.2205
WT+P_4	222846992	13098997	31.2	545.273		zas-P	442.769	67.2301
WT+P_5	181649072	13376189	31	438.066
WT-P_1	188586837	12377516	30.9	493.082
WT-P_2	150274074	11586846	31.1	417.021
WT-P_3	157854837	12960325	31.2	390.38
WT-P_4	153139104	12738677	30.8	390.311
WT-P_5	154050802	12954979	31.9	372.766
zas+P_1	205739308	13705722	30.8	487.377
zas+P_2	220029747	13056724	29.6	569.319
zas+P_3	206453924	12954084	29.6	538.424
zas+P_4	208649170	13131634	29.8	533.19
zas+P_5	201620801	13675813	30.9	477.116
zas-P_1	199364455	12174541	31.8	514.953
zas-P_2	180274058	12718867	30.8	460.187
zas-P_3	187975144	13176803	30.4	469.264
zas-P_4	169857500	13093084	29.8	435.338
zas-P_5	151358066	14613834	31	334.102
