# Supplementary material for: The apocarotenoid metabolite zaxinone regulates growth and strigolactone biosynthesis in rice
Source: Nat Commun. 2019 Feb 18;10:810. doi: 10.1038/s41467-019-08461-1 (PMC6379432; doi:10.1038/s41467-019-08461-1)
Supplement: Supplementary file 11 — Source Data [file 41467_2019_8461_MOESM11_ESM.zip › Fig. S7.xls]

## Sheet: Fig. S7
qRT-PCR_WT_Nipponbare_samples +P, -P_root and shoot
Sample Name	Target Name	Cт	Average CT	SD
plus P_root 1	OsUBQ	20.7329	20.7981	0.0582292				plus P_root	plus P_shoot	minus P_root	minus P_shoot
plus P_root 2	OsUBQ	20.8449						UBQ	UBQ	UBQ	UBQ
plus P_root 3	OsUBQ	20.8167					Average	20.7981	21.3873	21.0141	21.8825
minus P_root 1	OsUBQ	21.072	21.0141	0.0606623			SE	0.0582292	0.100734	0.0606623	0.11877
minus P_root 2	OsUBQ	21.0192
minus P_root 3	OsUBQ	20.951						plus P_root	plus P_shoot	minus P_root	minus P_shoot
plus P_shoot 1	OsUBQ	21.3648	21.3873	0.100734				ZAS	ZAS	ZAS	ZAS
plus P_shoot 2	OsUBQ	21.2998					Average	26.9528	27.4863	23.7355	27.7853
plus P_shoot 3	OsUBQ	21.4974					SE	0.201413	0.234657	0.104892	0.131223
minus P_shoot 1	OsUBQ	21.7469	21.8825	0.11877
minus P_shoot 2	OsUBQ	21.933
minus P_shoot 3	OsUBQ	21.9677					∆ct	6.15461	6.09896	2.72141	5.90279
plus P_root 1	ZAS	27.1717	26.9528	0.201413			∆∆ct	0	-0.0556507	-3.4332	-0.251817
plus P_root 2	ZAS	26.9111
plus P_root 3	ZAS	26.7754					2-∆∆ct	1	1.03933	10.8018	1.19071
minus P_root 1	ZAS	23.6179	23.7355	0.104892
minus P_root 2	ZAS	23.7694					ZAS	1	1.03933	10.8018	1.19071
minus P_root 3	ZAS	23.8193						0.201413	0.234657	0.104892	0.131223
plus P_shoot 1	ZAS	27.7564	27.4863	0.234657
plus P_shoot 2	ZAS	27.3332
plus P_shoot 3	ZAS	27.3691						Root	Shoot
minus P_shoot 1	ZAS	27.9366	27.7853	0.131223			+Pi	1	1.03933	0.201413	0.234657
minus P_shoot 2	ZAS	27.7019					-Pi	10.8018	1.19071	0.104892	0.131223
minus P_shoot 3	ZAS	27.7175
