# Supplementary material for: The apocarotenoid metabolite zaxinone regulates growth and strigolactone biosynthesis in rice
Source: Nat Commun. 2019 Feb 18;10:810. doi: 10.1038/s41467-019-08461-1 (PMC6379432; doi:10.1038/s41467-019-08461-1)
Supplement: Supplementary file 11 — Source Data [file 41467_2019_8461_MOESM11_ESM.zip › Fig. S8.xlsx]

## Sheet: Fig. S8 Tillering
tillering
WTN1	21	zasN1	6							WTN	14.6	1.335	WTD	4.22164	1.335
WTN2	17	zasN2	7							zasN	5.33333	0.908295	zasD	2.87228	0.908295
WTN3	13	zasN3	8
WTN4	11	zasN4	n.d
WTN5	18	zasN5	9
WTN6	8	zasN6	n.d
WTN7	17	zasN7	2
WTN8	15	zasN8	8
WTN9	n.d	zasN9	2
WTN10	17	zasN10	2
WTN11	9	zasN11	4
average	14.6		5.33333
st.dev	4.22164		2.87228
SE	1.335		0.908295
One-way ANOVA
	Sum of sqrs	df	Mean square	F	p(same)
Between groups:	480.412	3	160.137	13.67	3.735e-06
Within groups:	433.491	37	11.716
Total:	913.902	40
omega^2:	0.481
Levene's test for homogeneity of variance, based on means: p(same) =	0.4802
Based on medians: p(same) =	0.6187
Welch F test in the case of unequal variances:	F=12.42, df=20.09, p=8.13E-05
Tukey's pairwise comparisons: Q below diagonal, p(same) above diagonal
	A	B	C	D
A		0.0001687	0.0008121	0.2484
B	8.638		0.2815	0.0009796
C	6.067	2.57		0.09544
D	2.678	5.96	3.39
One-way ANOVA
	Sum of sqrs	df	Mean square	F	p(same)
Between groups:	406.758	1	406.758	30.54	3.699e-05
Within groups:	226.4	17	13.3176
Total:	633.158	18
omega^2:	0.6086
Levene's test for homogeneity of variance, based on means: p(same) =	0.2309
Based on medians: p(same) =	0.353
Welch F test in the case of unequal variances:	F=31.82, df=15.91, p=3.768E-05
Tukey's pairwise comparisons: Q below diagonal, p(same) above diagonal
	A	B
A		0.0001815
B	7.816

## Sheet: Fig. S8 node_spike_lenght
	zasN
	zasN1		zasN2		zasN3		zasN4		zasN5		zasN6		zas7		zasN8		zasN9		zasN10		zasN11
	node length	spike length	node length	spike length	node length	spike length	node length	spike length	node length	spike length	node length	spike length	node length	spike length	node length	spike length	node length	spike length	node length	spike length	node length	spike length
	57	74	61	77	58	67	n.d	n.d	57	62	49	58	n.d	n.d	55	71	57	75	50	64	46	58
	56	71	56	73	58	66	n.d	n.d	70	81	48	60	n.d	n.d	56	69	63	79	49	59	58	74
	56	73	66	82	65	77	n.d	n.d	66	82	n.d	n.d	n.d	n.d	n.d	n.d	68	80	n.d	n.d	53	69
	53	68	65	83	63	78	n.d	n.d	60	74	n.d	n.d	n.d	n.d	n.d	n.d	62	76	n.d	n.d	41	59
	60	75	56	68	60	75	n.d	n.d	61	72	n.d	n.d	n.d	n.d	n.d	n.d	64	80	n.d	n.d	40	49
average	56.4	72.2	60.8	76.6	60.8	72.6			62.8	74.2	48.5	59			55.5	70	62.8	78	49.5	61.5	47.6	61.8
STDEV	2.24499	2.48193	4.26146	5.60714	2.78568	5.08331			4.62169	7.22219	0.5	1			0.5	1	3.54401	2.09762	0.5	2.5	6.9455	8.79545
SE	1.00399	1.10995	1.90578	2.50759	1.24579	2.27332			2.06688	3.22986	0.353553	0.707107			0.353553	0.707107	1.58493	0.938083	0.353553	1.76777	3.10612	3.93345
zasN
node length	spike length
56.4	72.2
60.8	76.6
60.8	72.6
62.8	74.2
48.5	59
55.5	70
62.8	78
49.5	61.5
47.6	61.8
56.0778	69.5444
6.20459	7.03049
2.0682	2.3435
	WTN
	WTN1		WTN2		WTN3		WTN4		WTN5		WTN6		WTN7		WTN8		WTN9		WTN10		WTN11
	node length	spike length	node length	spike length	node length	spike length	node length	spike length	node length	spike length	node length	spike length	node length	spike length	node length	spike length	node length	spike length	node length	spike length	node length	spike length
	70	86	72	93	70	87	72	87	73	90	70	83	74	90	72	87	n.d	n.d	72	87	64	79
	70	86	75	92	69	87	70	87	69	80	65	80	67	85	70	86	n.d	n.d	72	87	70	86
	62	75	70	82	72	90	74	87	69	85	70	85	62	79	70	89	n.d	n.d	69	85	68	86
	53	68	68	83	70	85	73	86	67	80	68	85	62	77	70	85	n.d	n.d	60	79	63	79
	59	75	70	83	62	76	65	82	69	75	68	85	70	89	65	84	n.d	n.d	72	87	59	73
average	62.8	78	71	86.6	68.6	85	70.8	85.8	69.4	82	68.2	83.6	67	84	69.4	86.2			69	85	64.8	80.6
STDEV	6.55439	7.01427	2.36643	4.84149	3.44093	4.77493	3.18748	1.93907	1.95959	5.09902	1.83303	1.95959	4.64758	5.21536	2.33238	1.72047			4.64758	3.09839	3.86782	4.92341
SE	2.93121	3.13688	1.0583	2.16518	1.53883	2.13542	1.42548	0.867179	0.876356	2.28035	1.29615	1.38564	3.28634	3.68782	1.64924	1.21655			3.28634	2.19089	1.72974	2.20182
WTN
node length	spike length
62.8	78
71	86.6
68.6	85
70.8	85.8
69.4	82
68.2	83.6
67	84
69.4	86.2
69	85
69	85
64.8	80.6
68.1818	83.8
2.47136	2.62907
0.745144	0.792694
	node length	spike length
WTN	68.1818	83.8
zasN	56.0778	69.5444
standard error WT	0.745144	2.0682
standard error RDA	0.792694	2.3435
One-way ANOVA
	Sum of sqrs	df	Mean square	F	p(same)
Between groups:	591.946	1	591.946	24.7	0.0001679
Within groups:	359.496	15	23.9664
Total:	951.441	16
omega^2:	0.5823
Levene's test for homogeneity of variance, based on means: p(same) =	0.01767
Based on medians: p(same) =	0.02067
Welch F test in the case of unequal variances:	F=26.89, df=11.22, p=0.0002825
Tukey's pairwise comparisons: Q below diagonal, p(same) above diagonal
	A	B
A		0.0003163
B	7.028
One-way ANOVA
	Sum of sqrs	df	Mean square	F	p(same)
Between groups:	943.227	1	943.227	33.36	2.84e-05
Within groups:	452.418	16	28.2761
Total:	1395.65	17
omega^2:	0.6426
Levene's test for homogeneity of variance, based on means: p(same) =	0.005858
Based on medians: p(same) =	0.05542
Welch F test in the case of unequal variances:	F=33.36, df=10.26, p=0.000162
Tukey's pairwise comparisons: Q below diagonal, p(same) above diagonal
	A	B
A		0.00018
B	8.168

## Sheet: Fig. S8 panicles_seeds
	panicle	seeds		panicle	seeds
WtN1	22	2013	zasN1	6	150
WtN2	n.d	1074	zasN2	7	300					Panicles Number	Seeds number
WtN3	n.d	934	zasN3	7	248				WT	14.8333	1077.4
WtN4	10	786	zasN4	11	594				zas	5.4	259.7
WtN5	18	1352	zasN5	2	69
WtN6	8	533	zasN6	2	119				WT SE	2.13568	142.164
WtN7	17	1207	zasN7	10	664				zas SE	1.07703	67.2721
WtN8	14	846	zasN8	2	93
WtN9	n.d	n.d	zasN9	2	76
WtN10	n.d	1455	zasN10	5	284
WtN11	n.d	574
average	14.8333	1077.4		5.4	259.7
stdev	5.23132	449.561		3.40588	212.733
SE	2.13568	142.164		1.07703	67.2721
panicles								seeds
One-way ANOVA								One-way ANOVA
	Sum of sqrs	df	Mean square	F	p(same)				Sum of sqrs	df	Mean square	F	p(same)
Between groups:	333.704	1	333.704	19.37	0.0006039			Between groups:	3343170	1	3343170	27.03	6.046e-05
Within groups:	241.233	14	17.231					Within groups:	2226250	18	123680
Total:	574.938	15						Total:	5569410	19
omega^2:	0.5344							omega^2:	0.5655
Levene's test for homogeneity of variance, based on means: p(same) =	0.217							Levene's test for homogeneity of variance, based on means: p(same) =	0.06648
Based on medians: p(same) =	0.2271							Based on medians: p(same) =	0.0802
Welch F test in the case of unequal variances:	F=15.55, df=7.594, p=0.004739							Welch F test in the case of unequal variances:	F=27.03, df=12.84, p=0.0001785
Tukey's pairwise comparisons: Q below diagonal, p(same) above diagonal								Tukey's pairwise comparisons: Q below diagonal, p(same) above diagonal
	A	B							A	B
A		0.0007481						A		0.0002127
B	6.224							B	7.353
WT:wild type
RDA: zas mutant
