# Supplementary material for: The apocarotenoid metabolite zaxinone regulates growth and strigolactone biosynthesis in rice
Source: Nat Commun. 2019 Feb 18;10:810. doi: 10.1038/s41467-019-08461-1 (PMC6379432; doi:10.1038/s41467-019-08461-1)
Supplement: Supplementary file 11 — Source Data [file 41467_2019_8461_MOESM11_ESM.zip › Fig. S9ab.xlsx]

## Sheet: Fig. S9a
Treatment	Rep	Image	germ	non-germ	total	%age	AV							AV	SE
Gr24 1uM	1	2	47	10	57	82.4561	76.6078	WT	Mock	R1	28.5194	WT	Mock	26.4685	3.151
Gr24 1uM	2	3	48	19	67	71.6418				R2	26.9944		ZAX 5µM	12.385	0.999354
Gr24 1uM	3	4	58	17	75	77.3333				R3	15.7864		ZAX 10µM	5.32012	1.04819
Gr24 1uM	4	5	51	17	68	75				R4	25.6663	zas	Mock	34.0021	7.27875
H2O	1	7	0	50	50	0	0			R5	35.376		ZAX 5µM	8.4532	4.44066
H2O	2	8	0	50	50	0			ZAX 5um	R1	13.8001		ZAX 10µM	2.33718	1.16464
H2O	3	9	0	50	50	0				R2	11.6393	GR24 (1µM)		76.6078	2.27259
H2O	4	10	0	50	50	0				R3	14.1167
WT-M-1	1	12	12	42	54	22.2222	28.5194			R4	13.5861			AV	SE
WT-M-1	2	13	25	33	58	43.1034				R5	8.78299	GR24	(1µM)	76.6078	2.27259
WT-M-1	3	14	11	55	66	16.6667			ZAX 10 uM	R1	4.70544	WT	Mock	26.4685	3.151
WT-M-1	4	15	14	24	38	36.8421				R2	7.10556		ZAX (5µM)	12.385	0.999354
WT-M-1	5	16	24	77	101	23.7624				R3	7.48509		ZAX (10µM)	5.32012	1.04819
WT-M-2	1	18	15	42	57	26.3158	26.9944			R4	5.67187	zas	Mock	34.0021	7.27875
WT-M-2	2	19	21	44	65	32.3077				R5	1.63265		ZAX (5µM)	8.4532	4.44066
WT-M-2	3	20	14	29	43	32.5581		zas	Mock	R1	16.183		ZAX (10µM)	2.33718	1.16464
WT-M-2	4	21	19	68	87	21.8391				R2	58.7079
WT-M-2	5	22	18	64	82	21.9512				R3	37.6515
WT-M-3	1	24	30	85	115	26.087	15.7864			R4	34.3411
WT-M-3	2	25	11	41	52	21.1538				R5	23.1267				AV	SE
WT-M-3	3	26	11	74	85	12.9412			ZAX 5um	R1	0.31746		WT	Mock	26.4685	3.151
WT-M-3	4	27	4	60	64	6.25				R2	22.8429			ZAX (5µM)	12.385	0.999354
WT-M-3	5	28	7	49	56	12.5				R3	14.414			ZAX (10µM)	5.32012	1.04819
WT-M-4	1	30	5	43	48	10.4167	25.6663			R4	0		zas	Mock	34.0021	7.27875
WT-M-4	2	31	14	67	81	17.284				R5	4.69172			ZAX (5µM)	8.4532	4.44066
WT-M-4	3	32	24	29	53	45.283			ZAX 10 uM	R1	1.01695			ZAX (10µM)	2.33718	1.16464
WT-M-4	4	33	19	51	70	27.1429				R2	1.469
WT-M-4	5	34	11	28	39	28.2051				R3	2.48718
WT-M-5	1	36	40	57	97	41.2371	35.376			R4	6.71278
WT-M-5	2	37	30	32	62	48.3871				R5	0
WT-M-5	3	38	33	39	72	45.8333
WT-M-5	4	39	9	35	44	20.4545
WT-M-5	5	40	13	49	62	20.9677
WT-Z5-1	1	42	2	48	50	4	13.8001
WT-Z5-1	2	43	8	59	67	11.9403
WT-Z5-1	3	44	11	50	61	18.0328
WT-Z5-1	4	45	2	56	58	3.44828
WT-Z5-1	5	46	18	39	57	31.5789
WT-Z5-2	1	48	7	50	57	12.2807	11.6393
WT-Z5-2	2	49	20	64	84	23.8095
WT-Z5-2	3	50	3	43	46	6.52174
WT-Z5-2	4	51	0	50	50	0
WT-Z5-2	5	52	12	65	77	15.5844
WT-Z5-3	1	54	14	38	52	26.9231	14.1167
WT-Z5-3	2	55	3	45	48	6.25
WT-Z5-3	3	56	7	53	60	11.6667
WT-Z5-3	4	57	2	73	75	2.66667
WT-Z5-3	5	58	9	30	39	23.0769
WT-Z5-4	1	60	6	46	52	11.5385	13.5861
WT-Z5-4	2	61	6	59	65	9.23077
WT-Z5-4	3	62	16	41	57	28.0702
WT-Z5-4	4	63	5	45	50	10
WT-Z5-4	5	64	6	60	66	9.09091
WT-Z5-5	1	66	2	47	49	4.08163	8.78299
WT-Z5-5	2	67	2	78	80	2.5
WT-Z5-5	3	68	7	43	50	14
WT-Z5-5	4	69	19	71	90	21.1111
WT-Z5-5	5	70	1	44	45	2.22222
WT-Z10-1	1	72	0	50	50	0	4.70544
WT-Z10-1	2	73	2	59	61	3.27869
WT-Z10-1	3	74	7	61	68	10.2941
WT-Z10-1	4	75	2	54	56	3.57143
WT-Z10-1	5	76	6	88	94	6.38298
WT-Z10-2	1	78	0	50	50	0	7.10556
WT-Z10-2	2	79	1	79	80	1.25
WT-Z10-2	3	80	2	51	53	3.77358
WT-Z10-2	4	81	9	61	70	12.8571
WT-Z10-2	5	82	6	28	34	17.6471
WT-Z10-3	1	84	5	72	77	6.49351	7.48509
WT-Z10-3	2	85	8	75	83	9.63855
WT-Z10-3	3	86	8	60	68	11.7647
WT-Z10-3	4	87	4	60	64	6.25
WT-Z10-3	5	88	2	59	61	3.27869
WT-Z10-4	1	90	4	65	69	5.7971	5.67187
WT-Z10-4	2	91	0	50	50	0
WT-Z10-4	3	92	5	47	52	9.61538
WT-Z10-4	4	93	5	68	73	6.84932
WT-Z10-4	5	94	5	77	82	6.09756
WT-Z10-5	1	96	4	45	49	8.16327	1.63265
WT-Z10-5	2	97	0	50	50	0
WT-Z10-5	3	98	0	50	50	0
WT-Z10-5	4	99	0	50	50	0
WT-Z10-5	5	100	0	50	50	0
zas-M-1	1	189	4	69	73	5.47945	16.183
zas-M-1	2	190	10	57	67	14.9254
zas-M-1	3	191	5	64	69	7.24638
zas-M-1	4	192	11	21	32	34.375
zas-M-1	5	193	17	73	90	18.8889
zas-M-2	1	195	28	17	45	62.2222	58.7079
zas-M-2	2	196	51	34	85	60
zas-M-2	3	197	42	23	65	64.6154
zas-M-2	4	198	33	30	63	52.381
zas-M-2	5	199	44	37	81	54.321
zas-M-3	1	201	28	48	76	36.8421	37.6515
zas-M-3	2	202	41	38	79	51.8987
zas-M-3	3	203	30	51	81	37.037
zas-M-3	4	204	17	43	60	28.3333
zas-M-3	5	205	14	27	41	34.1463
zas-M-4	1	207	16	43	59	27.1186	34.3411
zas-M-4	2	208	31	51	82	37.8049
zas-M-4	3	209	22	41	63	34.9206
zas-M-4	4	210	30	33	63	47.619
zas-M-4	5	211	8	25	33	24.2424
zas-M-5	1	213	20	46	66	30.303	23.1267
zas-M-5	2	214	8	33	41	19.5122
zas-M-5	3	215	9	42	51	17.6471
zas-M-5	4	216	16	43	59	27.1186
zas-M-5	5	217	12	45	57	21.0526
zas-Z5-1	1	219	0	50	50	0	0.31746
zas-Z5-1	2	220	1	62	63	1.5873
zas-Z5-1	3	221	0	50	50	0
zas-Z5-1	4	222	0	50	50	0
zas-Z5-1	5	223	0	50	50	0
zas-Z5-2	1	225	16	37	53	30.1887	22.8429
zas-Z5-2	2	226	13	47	60	21.6667
zas-Z5-2	3	227	12	65	77	15.5844
zas-Z5-2	4	228	19	46	65	29.2308
zas-Z5-2	5	229	10	47	57	17.5439
zas-Z5-3	1	231	2	55	57	3.50877	14.414
zas-Z5-3	2	232	23	50	73	31.5068
zas-Z5-3	3	233	11	57	68	16.1765
zas-Z5-3	4	234	2	53	55	3.63636
zas-Z5-3	5	235	10	48	58	17.2414
zas-Z5-4	1	237	0	50	50	0	0
zas-Z5-4	2	238	0	50	50	0
zas-Z5-4	3	239	0	50	50	0
zas-Z5-4	4	240	0	50	50	0
zas-Z5-4	5	241	0	50	50	0
zas-Z5-5	1	243	0	50	50	0	4.69172
zas-Z5-5	2	244	0	50	50	0
zas-Z5-5	3	245	9	80	89	10.1124
zas-Z5-5	4	246	7	70	77	9.09091
zas-Z5-5	5	247	2	45	47	4.25532
zas-Z10-1	1	249	0	50	50	0	1.01695
zas-Z10-1	2	250	0	50	50	0
zas-Z10-1	3	251	0	50	50	0
zas-Z10-1	4	252	3	56	59	5.08475
zas-Z10-1	5	253	0	50	50	0
zas-Z10-2	1	255	0	50	50	0	1.469
zas-Z10-2	2	256	0	50	50	0
zas-Z10-2	3	257	0	50	50	0
zas-Z10-2	4	258	2	54	56	3.57143
zas-Z10-2	5	259	2	51	53	3.77358
zas-Z10-3	1	261	3	49	52	5.76923	2.48718
zas-Z10-3	2	262	4	56	60	6.66667
zas-Z10-3	3	263	0	50	50	0
zas-Z10-3	4	264	0	50	50	0
zas-Z10-3	5	265	0	50	50	0
zas-Z10-4	1	267	2	56	58	3.44828	6.71278
zas-Z10-4	2	268	1	61	62	1.6129
zas-Z10-4	3	269	0	50	50	0
zas-Z10-4	4	270	6	55	61	9.83607
zas-Z10-4	5	271	14	61	75	18.6667
zas-Z10-5	1	273	0	50	50	0	0
zas-Z10-5	2	274	0	50	50	0
zas-Z10-5	3	275	0	50	50	0
zas-Z10-5	4	276	0	50	50	0
zas-Z10-5	5	277	0	50	50	0

## Sheet: Fig. S9b
Rice Root_+P_SL genes_Zaxinone 5 and 10 uM (6hr) in WT (nipponbare) and zas mutant
Sample Name	Target Name	Cт	Mean CT	SD			WT-Mock	WT-5 uM Zaxinone	WT-10 uM Zaxinone	zas-Mock	zas-5 uM Zaxinone	zas-10 uM Zaxinone
WT-Mock 1	UBQ	19.7871	20.1228	0.335648			UBQ	UBQ	UBQ	UBQ	UBQ	UBQ
WT-Mock 2	UBQ	20.4584				Average	20.1228	20.1	20.451	20.43	20.495	20.408
WT-Mock 3	UBQ	20.1128				Std	0.335648	0.370277	0.114	0.102	0.0578658	0.872
WT-5 uM Zaxinone 1	UBQ	19.7297	20.1	0.370277
WT-5 uM Zaxinone 2	UBQ	20.4703					WT-Mock	WT-5 uM Zaxinone	WT-10 uM Zaxinone	zas-Mock	zas-5 uM Zaxinone	zas-10 uM Zaxinone
WT-5 uM Zaxinone 3	UBQ	20.09					D27	D27	D27	D27	D27	D27
WT-10 uM Zaxinone 1	UBQ	20.337	20.451	0.114		Average	32.8682	32.9584	33.0984	33.2904	33.1662	33.125
WT-10 uM Zaxinone 2	UBQ	20.565				Std	0.0449162	0.126725	0.095	0.114065	0.132288	0.056
WT-10 uM Zaxinone 3	UBQ	20.441
zas-Mock 1	UBQ	20.328	20.43	0.102
zas-Mock 2	UBQ	20.532				∆ct	12.7454	12.8584	12.6474	12.8604	12.6712	12.717
zas-Mock 3	UBQ	20.42				∆∆ct	0	0.113015	-0.211	0.213046	-0.189251	0.0458318
zas-5 uM Zaxinone 1	UBQ	20.4371	20.495	0.0578658
zas-5 uM Zaxinone 2	UBQ	20.5529				2-∆∆ct	1	0.924654	1.15749	0.862714	1.14017	0.968731			666
zas-5 uM Zaxinone 3	UBQ	20.485					WT-Mock	WT-5 uM Zaxinone	WT-10 uM Zaxinone	zas-Mock	zas-5 uM Zaxinone	zas-10 uM Zaxinone
zas-10 uM Zaxinone 1	UBQ	19.536	20.408	0.872		D27	1	0.924654	1.15749	0.862714	1.14017	0.968731
zas-10 uM Zaxinone 2	UBQ	21.28					0.0449162	0.126725	0.095	0.114065	0.132288	0.056
zas-10 uM Zaxinone 3	UBQ	20.398
WT-Mock 1	D27	32.8232	32.8682	0.0449162
WT-Mock 2	D27	32.9131
WT-Mock 3	D27	32.8582					WT-Mock	WT-5 uM Zaxinone	WT-10 uM Zaxinone	zas-Mock	zas-5 uM Zaxinone	zas-10 uM Zaxinone
WT-5 uM Zaxinone 1	D27	32.8316	32.9584	0.126725			UBQ	UBQ	UBQ	UBQ	UBQ	UBQ
WT-5 uM Zaxinone 2	D27	33.0851				Average	20.1228	20.1	20.451	20.43	20.495	20.408
WT-5 uM Zaxinone 3	D27	32.9484				Std	0.335648	0.370277	0.114	0.102	0.0578658	0.872
WT-10 uM Zaxinone 1	D27	33.0034	33.0984	0.095
WT-10 uM Zaxinone 2	D27	33.1934					WT-Mock	WT-5 uM Zaxinone	WT-10 uM Zaxinone	zas-Mock	zas-5 uM Zaxinone	zas-10 uM Zaxinone
WT-10 uM Zaxinone 3	D27	33.0884					D17	D17	D17	D17	D17	D17
zas-Mock 1	D27	33.1764	33.2904	0.114065		Average	31.53	31.4935	31.6945	31.4724	31.4028	31.125
zas-Mock 2	D27	33.4045				Std	0.149634	0.157634	0.0964	0.0743197	0.11648	0.136
zas-Mock 3	D27	33.2804
zas-5 uM Zaxinone 1	D27	33.0339	33.1662	0.132288
zas-5 uM Zaxinone 2	D27	33.2985				∆ct	11.4072	11.3935	11.2435	11.0424	10.9078	10.717
zas-5 uM Zaxinone 3	D27	33.1562				∆∆ct	0	-0.0137086	-0.163664	-0.201146	-0.134532	-0.190822
zas-10 uM Zaxinone 1	D27	33.069	33.125	0.056
zas-10 uM Zaxinone 2	D27	33.181				2-∆∆ct	1	1.00955	1.12013	1.14961	1.09774	1.14141
zas-10 uM Zaxinone 3	D27	33.115					WT-Mock	WT-5 uM Zaxinone	WT-10 uM Zaxinone	zas-Mock	zas-5 uM Zaxinone	zas-10 uM Zaxinone
WT-Mock 1	D17	31.3803	31.53	0.149634		D17	1	1.00955	1.12013	1.14961	1.09774	1.14141
WT-Mock 2	D17	31.6796					0.149634	0.157634	0.0964	0.0743197	0.11648	0.136
WT-Mock 3	D17	31.52
WT-5 uM Zaxinone 1	D17	31.3358	31.4935	0.157634
WT-5 uM Zaxinone 2	D17	31.6511
WT-5 uM Zaxinone 3	D17	31.4835					WT-Mock	WT-5 uM Zaxinone	WT-10 uM Zaxinone	zas-Mock	zas-5 uM Zaxinone	zas-10 uM Zaxinone
WT-10 uM Zaxinone 1	D17	31.5981	31.6945	0.0964			UBQ	UBQ	UBQ	UBQ	UBQ	UBQ
WT-10 uM Zaxinone 2	D17	31.7909				Average	20.1228	20.1	20.451	20.43	20.495	20.408
WT-10 uM Zaxinone 3	D17	31.6845				Std	0.335648	0.370277	0.114	0.102	0.0578658	0.872
zas-Mock 1	D17	31.398	31.4724	0.0743197
zas-Mock 2	D17	31.5467					WT-Mock	WT-5 uM Zaxinone	WT-10 uM Zaxinone	zas-Mock	zas-5 uM Zaxinone	zas-10 uM Zaxinone
zas-Mock 3	D17	31.4624					D10	D10	D10	D10	D10	D10
zas-5 uM Zaxinone 1	D17	31.2863	31.4028	0.11648		Average	34.5293	34.4196	34.5584	34.4345	34.6678	34.625
zas-5 uM Zaxinone 2	D17	31.5193				Std	0.0564136	0.0728956	0.095	0.12799	0.161307	0.116
zas-5 uM Zaxinone 3	D17	31.3928
zas-10 uM Zaxinone 1	D17	30.989	31.125	0.136
zas-10 uM Zaxinone 2	D17	31.261				∆ct	14.4065	14.3196	14.1074	14.0045	14.1728	14.217
zas-10 uM Zaxinone 3	D17	31.115				∆∆ct	0	-0.0869246	-0.212246	-0.102859	0.168333	0.0441533
WT-Mock 1	D10	34.4729	34.5293	0.0564136
WT-Mock 2	D10	34.5858				2-∆∆ct	1	1.0621	1.15849	1.0739	0.88987	0.969859
WT-Mock 3	D10	34.5193					WT-Mock	WT-5 uM Zaxinone	WT-10 uM Zaxinone	zas-Mock	zas-5 uM Zaxinone	zas-10 uM Zaxinone
WT-5 uM Zaxinone 1	D10	34.3467	34.4196	0.0728956		D10	1	1.0621	1.15849	1.0739	0.88987	0.969859
WT-5 uM Zaxinone 2	D10	34.4925					0.0564136	0.0728956	0.095	0.12799	0.161307	0.116
WT-5 uM Zaxinone 3	D10	34.4096
WT-10 uM Zaxinone 1	D10	34.4634	34.5584	0.095
WT-10 uM Zaxinone 2	D10	34.6534					WT-Mock	WT-5 uM Zaxinone	WT-10 uM Zaxinone	zas-Mock	zas-5 uM Zaxinone	zas-10 uM Zaxinone
WT-10 uM Zaxinone 3	D10	34.5484					UBQ	UBQ	UBQ	UBQ	UBQ	UBQ
zas-Mock 1	D10	34.3065	34.4345	0.12799		Average	20.1228	20.1	20.451	20.43	20.495	20.408
zas-Mock 2	D10	34.5625				Std	0.335648	0.370277	0.114	0.102	0.0578658	0.872
zas-Mock 3	D10	34.4245
zas-5 uM Zaxinone 1	D10	34.5065	34.6678	0.161307			WT-Mock	WT-5 uM Zaxinone	WT-10 uM Zaxinone	zas-Mock	zas-5 uM Zaxinone	zas-10 uM Zaxinone
zas-5 uM Zaxinone 2	D10	34.8292					OsCO	OsCO	OsCO	OsCO	OsCO	OsCO
zas-5 uM Zaxinone 3	D10	34.6578				Average	32.1064	32.0712	32.356	32.4124	32.3134	32.313
zas-10 uM Zaxinone 1	D10	34.509	34.625	0.116		Std	0.11919	0.142524	0.095	0.168057	0.120937	0.076
zas-10 uM Zaxinone 2	D10	34.741
zas-10 uM Zaxinone 3	D10	34.615
WT-Mock 1	OsCO	31.9872	32.1064	0.11919		∆ct	11.9836	11.9712	11.905	11.9824	11.8184	11.905
WT-Mock 2	OsCO	32.2256				∆∆ct	0	-0.0123905	-0.066242	0.0774	-0.164	0.0866
WT-Mock 3	OsCO	32.0964
WT-5 uM Zaxinone 1	OsCO	31.9287	32.0712	0.142524		2-∆∆ct	1	1.00863	1.04699	0.947764	1.12039	0.94174
WT-5 uM Zaxinone 2	OsCO	32.2138					WT-Mock	WT-5 uM Zaxinone	WT-10 uM Zaxinone	zas-Mock	zas-5 uM Zaxinone	zas-10 uM Zaxinone
WT-5 uM Zaxinone 3	OsCO	32.0612				OsCO	1	1.00863	1.04699	0.947764	1.12039	0.94174
WT-10 uM Zaxinone 1	OsCO	32.261	32.356	0.095			0.11919	0.142524	0.095	0.168057	0.120937	0.076
WT-10 uM Zaxinone 2	OsCO	32.451
WT-10 uM Zaxinone 3	OsCO	32.346
zas-Mock 1	OsCO	32.2443	32.4124	0.168057
zas-Mock 2	OsCO	32.5805
zas-Mock 3	OsCO	32.4024
zas-5 uM Zaxinone 1	OsCO	32.1925	32.3134	0.120937
zas-5 uM Zaxinone 2	OsCO	32.4343
zas-5 uM Zaxinone 3	OsCO	32.3034
zas-10 uM Zaxinone 1	OsCO	32.237	32.313	0.076
zas-10 uM Zaxinone 2	OsCO	32.389
zas-10 uM Zaxinone 3	OsCO	32.303
