# Supplementary material for: The apocarotenoid metabolite zaxinone regulates growth and strigolactone biosynthesis in rice
Source: Nat Commun. 2019 Feb 18;10:810. doi: 10.1038/s41467-019-08461-1 (PMC6379432; doi:10.1038/s41467-019-08461-1)
Supplement: Supplementary file 11 — Source Data [file 41467_2019_8461_MOESM11_ESM.zip › Fig. S10.xlsx]

## Sheet: Fig. S10_qPCR_WT
Source data Supplementary Figure 10
Nipponbare wild-type_6h zaxinone (ZAX) treatment, Pi starvation_Root								0 M	2.5 ZAX	5 ZAX	10 ZAX	20 ZAX
UBQ	0 M	20.9438	20.9438	0.0343729				UBQ	UBQ	UBQ	UBQ	UBQ
UBQ	0 M	20.9352					Average	20.1531	19.8374	20.2029	19.909	20.0477
UBQ	0 M	20.9985					Std	0.162028	0.0302563	0.0230404	0.0517975	0.0127983
UBQ	2.5 ZAX	21.2161	21.1885	0.0528597
UBQ	2.5 ZAX	21.1139						0 M	2.5 ZAX	5 ZAX	10 ZAX	20 ZAX
UBQ	2.5 ZAX	21.1885						D10	D10	D10	D10	D10
UBQ	5 ZAX	20.8546	20.8546	0.0135922			Average	28.7037	30.1758	31.6943	31.3301	31.6637
UBQ	5 ZAX	20.8604					Std	0.0800925	0.0916915	0.0795197	0.0690586	0.0823379
UBQ	5 ZAX	20.8345
UBQ	10 ZAX	20.9669	20.9669	0.040304
UBQ	10 ZAX	21.0363					∆ct	8.55063	10.3384	11.4914	11.4211	11.616
UBQ	10 ZAX	20.9662					∆∆ct	0	1.78782	2.94075	2.87047	3.06534
UBQ	20 ZAX	20.9619	20.9483	0.0260016
UBQ	20 ZAX	20.9116					2-∆∆ct	1	0.28961	0.13024	0.136742	0.119465
UBQ	20 ZAX	20.9483						0 M	2.5 ZAX	5 ZAX	10 ZAX	20 ZAX
D10	0 M	28.7037	28.7037	0.0800925			D10	1	0.28961	0.13024	0.136742	0.119465
D10	0 M	28.6841						0.0800925	0.0916915	0.0795197	0.0690586	0.0823379
D10	0 M	28.8316
D10	2.5 ZAX	30.0371	30.1758	0.0916915
D10	2.5 ZAX	30.1758
D10	2.5 ZAX	30.2104
D10	5 ZAX	31.6816	31.6943	0.0795197
D10	5 ZAX	31.6943
D10	5 ZAX	31.8253						0 M	2.5 ZAX	5 ZAX	10 ZAX	20 ZAX
D10	10 ZAX	31.2143	31.3301	0.0690586				UBQ	UBQ	UBQ	UBQ	UBQ
D10	10 ZAX	31.3301					Average	20.1531	19.8374	20.2029	19.909	20.0477
D10	10 ZAX	31.3373					Std	0.162028	0.0302563	0.0230404	0.0517975	0.0127983
D10	20 ZAX	31.6637	31.6637	0.0823379
D10	20 ZAX	31.6322						0 M	2.5 ZAX	5 ZAX	10 ZAX	20 ZAX
D10	20 ZAX	31.7879						D17	D17	D17	D17	D17
D17	0 M	27.3059	27.2772	0.0598366			Average	27.2772	28.8107	29.028	29.197	29.8973
D17	0 M	27.1909					Std	0.0598366	0.0299089	0.0271335	0.0953685	0.0109688
D17	0 M	27.2772
D17	2.5 ZAX	28.8107	28.8107	0.0299089
D17	2.5 ZAX	28.8463					∆ct	7.12407	8.97333	8.82508	9.28798	9.84961
D17	2.5 ZAX	28.7869					∆∆ct	0	1.84926	1.70101	2.1639	2.72553
D17	5 ZAX	28.9972	29.028	0.0271335
D17	5 ZAX	29.028					2-∆∆ct	1	0.277535	0.307571	0.223152	0.151193
D17	5 ZAX	29.0513						0 M	2.5 ZAX	5 ZAX	10 ZAX	20 ZAX
D17	10 ZAX	29.1224	29.197	0.0953685			D17	1	0.277535	0.307571	0.223152	0.151193
D17	10 ZAX	29.197						0.0598366	0.0299089	0.0271335	0.0953685	0.0109688
D17	10 ZAX	29.3117
D17	20 ZAX	29.914	29.8973	0.0109688
D17	20 ZAX	29.8973						0 M	2.5 ZAX	5 ZAX	10 ZAX	20 ZAX
D17	20 ZAX	29.8933						UBQ	UBQ	UBQ	UBQ	UBQ
D27	0 M	24.4918	24.4314	0.0630062			Average	20.1531	19.8374	20.2029	19.909	20.0477
D27	0 M	24.3659					Std	0.162028	0.0302563	0.0230404	0.0517975	0.0127983
D27	0 M	24.4314
D27	2.5 ZAX	25.2553	25.3259	0.0578199				0 M	2.5 ZAX	5 ZAX	10 ZAX	20 ZAX
D27	2.5 ZAX	25.37						D27	D27	D27	D27	D27
D27	2.5 ZAX	25.3259					Average	24.4314	25.3259	26.6915	25.7215	26.2406
D27	5 ZAX	26.7246	26.6915	0.0293422			Std	0.0630062	0.0578199	0.0293422	0.00904448	0.0201025
D27	5 ZAX	26.666
D27	5 ZAX	26.6915
D27	10 ZAX	25.7215	25.7215	0.00904448			∆ct	4.27837	5.48851	6.48856	5.81249	6.19287
D27	10 ZAX	25.7112					∆∆ct	0	1.21014	2.21019	1.53412	1.9145
D27	10 ZAX	25.7292
D27	20 ZAX	26.2648	26.2406	0.0201025			2-∆∆ct	1	0.432227	0.216105	0.34529	0.265264
D27	20 ZAX	26.2249						0 M	2.5 ZAX	5 ZAX	10 ZAX	20 ZAX
D27	20 ZAX	26.2406					D27	1	0.432227	0.216105	0.34529	0.265264
OsCO	0 M	28.8205	28.8205	0.101169				0.0630062	0.0578199	0.0293422	0.00904448	0.0201025
OsCO	0 M	28.705
OsCO	0 M	28.9066
OsCO	2.5 ZAX	30.3855	30.3855	0.0558056
OsCO	2.5 ZAX	30.4702
OsCO	2.5 ZAX	30.3649
OsCO	5 ZAX	30.4013	30.4013	0.140294
OsCO	5 ZAX	30.2993
OsCO	5 ZAX	30.5767						0 M	2.5 ZAX	5 ZAX	10 ZAX	20 ZAX
OsCO	10 ZAX	29.7211	29.7211	0.134057				UBQ	UBQ	UBQ	UBQ	UBQ
OsCO	10 ZAX	29.6045					Average	20.1531	19.8374	20.2029	19.909	20.0477
OsCO	10 ZAX	29.8719					Std	0.162028	0.0302563	0.0230404	0.0517975	0.0127983
OsCO	20 ZAX	30.0619	30.0967	0.0588812
OsCO	20 ZAX	30.0967						0 M	2.5 ZAX	5 ZAX	10 ZAX	20 ZAX
OsCO	20 ZAX	30.1767						OsCO	OsCO	OsCO	OsCO	OsCO
							Average	28.8205	30.3855	30.4013	29.7211	30.0967
							Std	0.101169	0.0558056	0.140294	0.134057	0.0588812
							∆ct	8.66738	10.5481	10.1983	9.8121	10.0489
							∆∆ct	0	1.88072	1.53096	1.14472	1.38155
							2-∆∆ct	1	0.271548	0.346047	0.452277	0.383806
								0 M	2.5 ZAX	5 ZAX	10 ZAX	20 ZAX
							OsCO	1	0.271548	0.346047	0.452277	0.383806
								0.101169	0.0558056	0.140294	0.134057	0.0588812

## Sheet: Fig. S10_qPCR_zas
zas mutant_6h zaxinone (ZAX) treatment, Pi starvation_Root								0 M WT	2.5 ZAX WT	5 ZAX WT	10 ZAX WT	20 ZAX WT	0 M zas	2.5 ZAX zas	5 ZAX zas	10 ZAX zas	20 ZAX zas
UBQ	0 M	20.9438	20.9438	0.0343729				UBQ	UBQ	UBQ	UBQ	UBQ	UBQ	UBQ	UBQ	UBQ	UBQ
UBQ	0 M	20.9352					Average	20.1531	19.8374	20.2029	19.909	20.0477	20.9438	21.1885	20.8546	20.9669	20.9483
UBQ	0 M	20.9985					Std	0.162028	0.0302563	0.0230404	0.0517975	0.0127983	0.0343729	0.0528597	0.0135922	0.040304	0.0260016
UBQ	2.5 ZAX	21.2161	21.1885	0.0528597
UBQ	2.5 ZAX	21.1139						0 M WT	2.5 ZAX WT	5 ZAX WT	10 ZAX WT	20 ZAX WT	0 M zas	2.5 ZAX zas	5 ZAX zas	10 ZAX zas	20 ZAX zas
UBQ	2.5 ZAX	21.1885						D10	D10	D10	D10	D10	D10	D10	D10	D10	D10
UBQ	5 ZAX	20.8546	20.8546	0.0135922			Average	28.7037	30.1758	31.6943	31.3301	31.6637	28.2316	29.5104	29.61	29.65	29.68
UBQ	5 ZAX	20.8604					Std	0.0800925	0.0916915	0.0795197	0.0690586	0.0823379	0.153426	0.169358	0.087178	0.080829	0.0650641
UBQ	5 ZAX	20.8345
UBQ	10 ZAX	20.9669	20.9669	0.040304
UBQ	10 ZAX	21.0363					∆ct	8.55063	10.3384	11.4914	11.4211	11.616	7.28781	8.32186	8.75535	8.68314	8.73167
UBQ	10 ZAX	20.9662					∆∆ct	0	1.78782	2.94075	2.87047	3.06534	-1.26282	-0.228773	0.204721	0.132508	0.181036
UBQ	20 ZAX	20.9619	20.9483	0.0260016
UBQ	20 ZAX	20.9116					2-∆∆ct	1	0.28961	0.13024	0.136742	0.119465	2.39964	1.17184	0.867707	0.912244	0.88207
UBQ	20 ZAX	20.9483						Mock	2.5 µM	5 µM	10 µM	20 µM	Mock	2.5 µM	5 µM	10 µM	20 µM
D10	0 M	28.45	28.2316	0.153426			D10	1	0.28961	0.13024	0.136742	0.119465	2.39964	1.17184	0.867707	0.912244	0.88207
D10	0 M	28.1541						0.0800925	0.0916915	0.0795197	0.0690586	0.0823379	0.153426	0.169358	0.087178	0.080829	0.0650641
D10	0 M	28.2316
D10	2.5 ZAX	29.3371	29.5104	0.169358
D10	2.5 ZAX	29.6758
D10	2.5 ZAX	29.5104
D10	5 ZAX	29.59	29.61	0.087178
D10	5 ZAX	29.75						0 M WT	2.5 ZAX WT	5 ZAX WT	10 ZAX WT	20 ZAX WT	0 M zas	2.5 ZAX zas	5 ZAX zas	10 ZAX zas	20 ZAX zas
D10	5 ZAX	29.61						UBQ	UBQ	UBQ	UBQ	UBQ	UBQ	UBQ	UBQ	UBQ	UBQ
D10	10 ZAX	29.55	29.65	0.080829			Average	20.1531	19.8374	20.2029	19.909	20.0477	20.9438	21.1885	20.8546	20.9669	20.9483
D10	10 ZAX	29.71					Std	0.162028	0.0302563	0.0230404	0.0517975	0.0127983	0.0343729	0.0528597	0.0135922	0.040304	0.0260016
D10	10 ZAX	29.65
D10	20 ZAX	29.75	29.68	0.0650641				0 M WT	2.5 ZAX WT	5 ZAX WT	10 ZAX WT	20 ZAX WT	0 M zas	2.5 ZAX zas	5 ZAX zas	10 ZAX zas	20 ZAX zas
D10	20 ZAX	29.62						D17	D17	D17	D17	D17	D17	D17	D17	D17	D17
D10	20 ZAX	29.68					Average	27.2772	28.8107	29.028	29.197	29.8973	26.74	28.25	28.29	28.24	28.18
D17	0 M	26.74	26.74	0.201489			Std	0.0598366	0.0299089	0.0271335	0.0953685	0.0109688	0.201489	0.152753	0.0305505	0.0793725	0.0702377
D17	0 M	26.61
D17	0 M	26.81
D17	2.5 ZAX	28.35	28.25	0.152753			∆ct	7.12407	8.97333	8.82508	9.28798	9.84961	5.79621	7.06148	7.43535	7.27314	7.23167
D17	2.5 ZAX	28.25					∆∆ct	0	1.84926	1.70101	2.1639	2.72553	-1.32787	-0.062598	0.311278	0.149065	0.107593
D17	2.5 ZAX	28.05
D17	5 ZAX	28.25	28.29	0.0305505			2-∆∆ct	1	0.277535	0.307571	0.223152	0.151193	2.51031	1.04434	0.805927	0.901835	0.928135
D17	5 ZAX	28.29						Mock	2.5 µM	5 µM	10 µM	20 µM	Mock	2.5 µM	5 µM	10 µM	20 µM
D17	5 ZAX	28.31					D17	1	0.277535	0.307571	0.223152	0.151193	2.51031	1.04434	0.805927	0.901835	0.928135
D17	10 ZAX	28.21	28.24	0.0793725				0.0598366	0.0299089	0.0271335	0.0953685	0.0109688	0.201489	0.152753	0.0305505	0.0793725	0.0702377
D17	10 ZAX	28.36
D17	10 ZAX	28.24
D17	20 ZAX	28.24	28.18	0.0702377				0 M WT	2.5 ZAX WT	5 ZAX WT	10 ZAX WT	20 ZAX WT	0 M zas	2.5 ZAX zas	5 ZAX zas	10 ZAX zas	20 ZAX zas
D17	20 ZAX	28.1						UBQ	UBQ	UBQ	UBQ	UBQ	UBQ	UBQ	UBQ	UBQ	UBQ
D17	20 ZAX	28.18					Average	20.1531	19.8374	20.2029	19.909	20.0477	20.9438	21.1885	20.8546	20.9669	20.9483
D27	0 M	23.54	23.54	0.108167			Std	0.162028	0.0302563	0.0230404	0.0517975	0.0127983	0.0343729	0.0528597	0.0135922	0.040304	0.0260016
D27	0 M	23.48
D27	0 M	23.69						0 M WT	2.5 ZAX WT	5 ZAX WT	10 ZAX WT	20 ZAX WT	0 M zas	2.5 ZAX zas	5 ZAX zas	10 ZAX zas	20 ZAX zas
D27	2.5 ZAX	25.1	25.24	0.150111				D27	D27	D27	D27	D27	D27	D27	D27	D27	D27
D27	2.5 ZAX	25.24					Average	24.4314	25.3259	26.6915	25.7215	26.2406	23.54	25.24	25.3	25.2	25.24
D27	2.5 ZAX	25.4					Std	0.0630062	0.0578199	0.0293422	0.00904448	0.0201025	0.108167	0.150111	0.0929157	0.0702377	0.08
D27	5 ZAX	25.45	25.3	0.0929157
D27	5 ZAX	25.3
D27	5 ZAX	25.28					∆ct	4.27837	5.48851	6.48856	5.81249	6.19287	2.59621	4.05148	4.44535	4.23314	4.29167
D27	10 ZAX	25.2	25.2	0.0702377			∆∆ct	0	1.21014	2.21019	1.53412	1.9145	-1.68216	-0.226893	0.166983	-0.0452297	0.0132983
D27	10 ZAX	25.14
D27	10 ZAX	25.28					2-∆∆ct	1	0.432227	0.216105	0.34529	0.265264	3.20909	1.17031	0.890703	1.03185	0.990825
D27	20 ZAX	25.32	25.24	0.08				Mock	2.5 µM	5 µM	10 µM	20 µM	Mock	2.5 µM	5 µM	10 µM	20 µM
D27	20 ZAX	25.24					D27	1	0.432227	0.216105	0.34529	0.265264	3.20909	1.17031	0.890703	1.03185	0.990825
D27	20 ZAX	25.16						0.0630062	0.0578199	0.0293422	0.00904448	0.0201025	0.108167	0.150111	0.0929157	0.0702377	0.08
OsCO	0 M	28.53	28.53	0.210317
OsCO	0 M	28.76
OsCO	0 M	28.34
OsCO	2.5 ZAX	29.69	29.68	0.141539
OsCO	2.5 ZAX	29.44
OsCO	2.5 ZAX	29.68
OsCO	5 ZAX	29.88	29.75	0.204042
OsCO	5 ZAX	29.48
OsCO	5 ZAX	29.75						0 M WT	2.5 ZAX WT	5 ZAX WT	10 ZAX WT	20 ZAX WT	0 M zas	2.5 ZAX zas	5 ZAX zas	10 ZAX zas	20 ZAX zas
OsCO	10 ZAX	29.52	29.74	0.133167				UBQ	UBQ	UBQ	UBQ	UBQ	UBQ	UBQ	UBQ	UBQ	UBQ
OsCO	10 ZAX	29.76					Average	20.1531	19.8374	20.2029	19.909	20.0477	20.9438	21.1885	20.8546	20.9669	20.9483
OsCO	10 ZAX	29.74					Std	0.162028	0.0302563	0.0230404	0.0517975	0.0127983	0.0343729	0.0528597	0.0135922	0.040304	0.0260016
OsCO	20 ZAX	29.54	29.62	0.183394
OsCO	20 ZAX	29.89						0 M WT	2.5 ZAX WT	5 ZAX WT	10 ZAX WT	20 ZAX WT	0 M zas	2.5 ZAX zas	5 ZAX zas	10 ZAX zas	20 ZAX zas
OsCO	20 ZAX	29.62						OsCO	OsCO	OsCO	OsCO	OsCO	OsCO	OsCO	OsCO	OsCO	OsCO
							Average	28.8205	30.3855	30.4013	29.7211	30.0967	28.53	29.68	29.75	29.74	29.62
							Std	0.101169	0.0558056	0.140294	0.134057	0.0588812	0.210317	0.141539	0.204042	0.133167	0.183394
							∆ct	8.66738	10.5481	10.1983	9.8121	10.0489	7.58621	8.49148	8.89535	8.77314	8.67167
							∆∆ct	0	1.88072	1.53096	1.14472	1.38155	-1.08117	-0.175901	0.227976	0.105763	0.0042907
							2-∆∆ct	1	0.271548	0.346047	0.452277	0.383806	2.11575	1.12967	0.853832	0.929314	0.99703
								Mock	2.5 µM	5 µM	10 µM	20 µM	Mock	2.5 µM	5 µM	10 µM	20 µM
							OsCO	1	0.271548	0.346047	0.452277	0.383806	2.11575	1.17184	0.867707	0.912244	0.88207
								0.101169	0.0558056	0.140294	0.134057	0.0588812	0.210317	0.141539	0.204042	0.133167	0.183394
								0.039139	0.0631813	0.106669	0.0697665	0.100063	0.196554	0.130512	0.100167	0.087178	0.0907377
