# Supplementary material for: The apocarotenoid metabolite zaxinone regulates growth and strigolactone biosynthesis in rice
Source: Nat Commun. 2019 Feb 18;10:810. doi: 10.1038/s41467-019-08461-1 (PMC6379432; doi:10.1038/s41467-019-08461-1)
Supplement: Supplementary file 11 — Source Data [file 41467_2019_8461_MOESM11_ESM.zip › Fig. S11.xls]

## Sheet: Fig. S11
WT_NB_minus P_root_5 uM zaxinone_stress responsive genes
Well	Sample Name	Target Name	Cт	Cт Mean	SD			WT-Mock_minus P	WT-zaxinone_minus P				WT-Mock_minus P	WT-zaxinone_minus P
A1	WT-Mock_minus P 1	UBQ	20.6456	20.6188	0.026794			UBQ	UBQ				UBQ	UBQ
A2	WT-Mock_minus P 2	UBQ	20.592				Average	20.6188	20.515			Average	20.6188	20.515
A3	WT-Mock_minus P 3	UBQ	20.6054				Std	0.026794	0.103778			Std	0.026794	0.103778
A7	WT-zaxinone_minus P 1	UBQ	20.6188	20.515	0.103778
A8	WT-zaxinone_minus P 2	UBQ	20.4112					WT-Mock_minus P	WT-zaxinone_minus P				WT-Mock_minus P	WT-zaxinone_minus P
A9	WT-zaxinone_minus P 3	UBQ	20.5288					NCED3	NCED3				DIP1	DIP1
B1	WT-Mock_minus P 1	NCED3	29.1978	29.168	0.0298282		Average	29.168	29.2592			Average	29.1254	29.27
B2	WT-Mock_minus P 2	NCED3	29.1381				Std	0.0298282	0.160451			Std	0.152	0.112
B3	WT-Mock_minus P 3	NCED3	29.138
B4	WT-zaxinone_minus P 1	NCED3	29.4196	29.2592	0.160451
B5	WT-zaxinone_minus P 2	NCED3	29.0987				∆ct	8.54914	8.7442			∆ct	8.50658	8.75502
B6	WT-zaxinone_minus P 3	NCED3	29.179				∆∆ct	0	0.195056			∆∆ct	0	0.248439
B7	WT-Mock_minus P 1	DIP1	29.2774	29.1254	0.152
B8	WT-Mock_minus P 2	DIP1	28.9734				2-∆∆ct	1	0.873539			2-∆∆ct	1	0.841807
B9	WT-Mock_minus P 3	DIP1	29.118
B10	WT-zaxinone_minus P 1	DIP1	29.382	29.27	0.112
B11	WT-zaxinone_minus P 2	DIP1	29.158					0.0231491	0.110324				0.0891103	0.088155
B12	WT-zaxinone_minus P 3	DIP1	29.18					0	0.246751				0	0.246751
C1	WT-Mock_minus P 1	NCED4	34.2729	34.243	0.0298282
C2	WT-Mock_minus P 2	NCED4	34.2132
C3	WT-Mock_minus P 3	NCED4	34.233					WT-Mock_minus P	WT-zaxinone_minus P				WT-Mock_minus P	WT-zaxinone_minus P
C4	WT-zaxinone_minus P 1	NCED4	34.5649	34.4044	0.160451		NCED3	1	0.873539			DIP1	1	0.841807
C5	WT-zaxinone_minus P 2	NCED4	34.2439					0.0298282	0.160451				0.152	0.112
C6	WT-zaxinone_minus P 3	NCED4	34.3944
C7	WT-Mock_minus P 1	NCED5	32.6213	32.4973	0.124
C8	WT-Mock_minus P 2	NCED5	32.3733					WT-Mock_minus P	WT-zaxinone_minus P				WT-Mock_minus P	WT-zaxinone_minus P
C9	WT-Mock_minus P 3	NCED5	32.4873					UBQ	UBQ				UBQ	UBQ
C10	WT-zaxinone_minus P 1	NCED5	32.6812	32.4995	0.1817		Average	20.6188	20.515			Average	20.6188	20.515
C11	WT-zaxinone_minus P 2	NCED5	32.3178				Std	0.026794	0.103778			Std	0.026794	0.103778
C12	WT-zaxinone_minus P 3	NCED5	32.4895
D1	WT-Mock_minus P 1	DREB1A	34.4663	34.3463	0.12			WT-Mock_minus P	WT-zaxinone_minus P				WT-Mock_minus P	WT-zaxinone_minus P
D2	WT-Mock_minus P 2	DREB1A	34.2263					NCED4	NCED4				NCED5	NCED5
D3	WT-Mock_minus P 3	DREB1A	34.3363				Average	34.243	34.4044			Average	32.4973	32.4995
D4	WT-zaxinone_minus P 1	DREB1A	34.38	34.2	0.18		Std	0.0298282	0.160451			Std	0.124	0.1817
D5	WT-zaxinone_minus P 2	DREB1A	34.02
D6	WT-zaxinone_minus P 3	DREB1A	34.19
D7	WT-Mock_minus P 1	DREB2A	27.0602	26.9693	0.0909355		∆ct	13.6242	13.8894			∆ct	11.8784	11.9845
D8	WT-Mock_minus P 2	DREB2A	26.8784				∆∆ct	0	0.265212			∆∆ct	0	0.10604
D9	WT-Mock_minus P 3	DREB2A	26.9593
D10	WT-zaxinone_minus P 1	DREB2A	27.2728	27.1045	0.16837		2-∆∆ct	1	0.832076			2-∆∆ct	1	0.929135
D11	WT-zaxinone_minus P 2	DREB2A	26.9361
D12	WT-zaxinone_minus P 3	DREB2A	27.0945
E1	WT-Mock_minus P 1	HOX22	31.2736	31.1846	0.089			0.0231491	0.110324				0.0732437	0.120809
E2	WT-Mock_minus P 2	HOX22	31.0956					0	0.246751				0	0.246751
E3	WT-Mock_minus P 3	HOX22	31.1746
E4	WT-zaxinone_minus P 1	HOX22	31.4067	31.2267	0.18
E5	WT-zaxinone_minus P 2	HOX22	31.0467					WT-Mock_minus P	WT-zaxinone_minus P				WT-Mock_minus P	WT-zaxinone_minus P
E6	WT-zaxinone_minus P 3	HOX22	31.2167				NCED4	1	0.832076			NCED5	1	0.929135
E7	WT-Mock_minus P 1	CIPK02	25.1731	25.0421	0.130984			0.0298282	0.160451				0.124	0.1817
E8	WT-Mock_minus P 2	CIPK02	24.9111
E9	WT-Mock_minus P 3	CIPK02	25.0321
E10	WT-zaxinone_minus P 1	CIPK02	25.2233	25.0611	0.162212			WT-Mock_minus P	WT-zaxinone_minus P				WT-Mock_minus P	WT-zaxinone_minus P
E11	WT-zaxinone_minus P 2	CIPK02	24.8989					UBQ	UBQ				UBQ	UBQ
E12	WT-zaxinone_minus P 3	CIPK02	25.0511				Average	20.6188	20.515			Average	20.6188	20.515
							Std	0.026794	0.103778			Std	0.026794	0.103778
								WT-Mock_minus P	WT-zaxinone_minus P				WT-Mock_minus P	WT-zaxinone_minus P
								DREB1A	DREB1A				DREB2A	DREB2A
							Average	34.3463	34.2			Average	26.9693	27.1045
							Std	0.12	0.18			Std	0.0909355	0.16837
							∆ct	13.7275	13.685			∆ct	6.35047	6.58948
							∆∆ct	0	-0.0424782			∆∆ct	0	0.239005
							2-∆∆ct	1	1.02988			2-∆∆ct	1	0.84733
								0.0709881	0.119958				0.0547332	0.114191
								0	0.246751				0	0.246751
								WT-Mock_minus P	WT-zaxinone_minus P				WT-Mock_minus P	WT-zaxinone_minus P
							DREB1A	1	1.02988			DREB2A	1	0.84733
								0.12	0.18				0.0909355	0.16837
								WT-Mock_minus P	WT-zaxinone_minus P				WT-Mock_minus P	WT-zaxinone_minus P
								UBQ	UBQ				UBQ	UBQ
							Average	20.6188	20.515			Average	20.6188	20.515
							Std	0.026794	0.103778			Std	0.026794	0.103778
								WT-Mock_minus P	WT-zaxinone_minus P				WT-Mock_minus P	WT-zaxinone_minus P
								HOX22	HOX22				CIPK02	CIPK02
							Average	31.1846	31.2267			Average	25.0421	25.0611
							Std	0.089	0.18			Std	0.130984	0.162212
							∆ct	10.5658	10.7117			∆ct	4.4233	4.54612
							∆∆ct	0	0.145879			∆∆ct	0	0.122817
							2-∆∆ct	1	0.903829			2-∆∆ct	1	0.918393
								0.0536623	0.119958				0.0771894	0.11118
								0	0.246751				0	0.246751
								WT-Mock_minus P	WT-zaxinone_minus P				WT-Mock_minus P	WT-zaxinone_minus P
							HOX22	1	0.903829			CIPK02	1	0.918393
								0.089	0.18				0.130984	0.162212
