# Supplementary material for: The apocarotenoid metabolite zaxinone regulates growth and strigolactone biosynthesis in rice
Source: Nat Commun. 2019 Feb 18;10:810. doi: 10.1038/s41467-019-08461-1 (PMC6379432; doi:10.1038/s41467-019-08461-1)
Supplement: Supplementary file 11 — Source Data [file 41467_2019_8461_MOESM11_ESM.zip › Fig. S12a-d.xlsx]

## Sheet: Fig. S12a ZAS
	Samples	Ct value	Well efficiency	Relative Quantities	Mean efficiency	% Efficiency	Slope
housekeeping	C1 7dpi	18.95	1.805	0.292465	1.79577	79.5769	-3.93313
	C2 7dpi	19.1	1.795	0.267878
	C37dpi	19.7	1.81	0.188532
	myc1 7dpi	18.25	1.795	0.440605
	myc2 7dpi	19.3	1.795	0.238279
	myc3 7dpi	20.25	1.775	0.136631
	C1 20 dpi	21.45	1.79	0.067678
	C2 20 dpi	19.75	1.79	0.183094
	C3 20 dpi	19.25	1.815	0.245357
	myc1 20 dpi	20.05	1.805	0.153603
	myc2 20 dpi	21.75	1.78	0.056777
	myc3 20 dpi	21	1.78	0.0880766
	C1 29dpi	18.45	1.8	0.391922
	C2 29 dpi	18.6	1.805	0.358973
	C3 29 dpi	16.85	1.79	1
	myc1 29 dpi	19.45	1.805	0.218247
	myc2 29 dpi	19	1.815	0.284028
	myc3 29 dpi	19.9	1.775	0.167701
	myc4 29 dpi	19	1.78	0.284028
	C1 35dpi	17.6	1.795	0.644632
	C2 35 dpi	18.85	1.8	0.310098
	C3 35 dpi	18.35	1.81	0.415551
	myc1 35 dpi	19.9	1.8	0.167701
	myc2 35 dpi	19.9	1.805	0.167701
	myc3 35 dpi	20.45	1.79	0.121534
	myc4 35 dpi	20.3	1.785	0.132689
Zas	C1 7dpi	22.9	1.795	0.217416	1.75974	75.9737	-4.07419
	C2 7dpi	22.6	1.81	0.257588
	C37dpi	23	1.81	0.205469
	myc1 7dpi	20.2	1.765	1
	myc2 7dpi	21.4	1.83	0.507531
	myc3 7dpi	21.9	1.795	0.382595
	C1 20 dpi	28.3	1.79	0.0102772
	C2 20 dpi	25.55	1.78	0.0486244
	C3 20 dpi	24.1	1.8	0.110345
	myc1 20 dpi	27.85	1.78	0.0132533
	myc2 20 dpi	31.4	1.78	0.00178232
	myc3 20 dpi	29.35	1.825	0.00567745
	C1 29dpi	25.4	1.77	0.0529263
	C2 29 dpi	26.8	1.775	0.0239908
	C3 29 dpi	24.6	1.795	0.0831821
	myc1 29 dpi	28.6	1.805	0.00867439
	myc2 29 dpi	21.9	1.16	0.382595
	myc3 29 dpi	27.8	1.79	0.0136332
	myc4 29 dpi	27.85	1.78	0.0132533
	C1 35dpi	21.45	1.785	0.49339
	C2 35 dpi	20.85	1.775	0.692563
	C3 35 dpi	21.55	1.8	0.466279
	myc1 35 dpi	21.1	1.805	0.601308
	myc2 35 dpi	21.6	1.81	0.453287
	myc3 35 dpi	22	1.855	0.361571
Samples	Normalization factors
C1 7dpi	0.292465
C2 7dpi	0.267878
C37dpi	0.188532
myc1 7dpi	0.440605
myc2 7dpi	0.238279
myc3 7dpi	0.136631
C1 20 dpi	0.067678
C2 20 dpi	0.183094
C3 20 dpi	0.245357
myc1 20 dpi	0.153603
myc2 20 dpi	0.056777
myc3 20 dpi	0.0880766
C1 29dpi	0.391922
C2 29 dpi	0.358973
C3 29 dpi	1
myc1 29 dpi	0.218247
myc2 29 dpi	0.284028
myc3 29 dpi	0.167701
myc4 29 dpi	0.284028
C1 35dpi	0.644632
C2 35 dpi	0.310098
C3 35 dpi	0.415551
myc1 35 dpi	0.167701
myc2 35 dpi	0.167701
myc3 35 dpi	0.121534
Normalized expression levels	expression level	SD	LOG10	SD
C1 7dpi	0.743391	0.154289	-0.427807	0.175157	0.931604
C2 7dpi	0.961588		-0.0565089
C37dpi	1.08983		0.124108
myc1 7dpi	2.26961	0.098728	1.18244	0.098728	2.1998
myc2 7dpi	2.12998		1.09084
myc3 7dpi	2.80021		1.48554
C1 20 dpi	0.151854	0.150322	-2.71924	0.150322	0.289053
C2 20 dpi	0.265571		-1.91283
C3 20 dpi	0.449733		-1.15286
myc1 20 dpi	0.0862833	0.0276372	-3.53478	0.0276372	0.0607117
myc2 20 dpi	0.0313916		-4.99348
myc3 20 dpi	0.0644604		-3.95544
C1 29dpi	0.135043	0.0356129	-2.88851	0.0356129	0.095019
C2 29 dpi	0.0668318		-3.90332
C3 29 dpi	0.0831821		-3.58758
myc1 29 dpi	0.0397457	0.0222619	-4.65306	0.0222619	0.0605201
myc2 29 dpi	1.34703		0.429783
myc3 29 dpi	0.0812945		-3.6207
myc4 29 dpi	0.046662		-4.42161
C1 35dpi	0.765382	0.765635	-0.385748	0.765635	1.37361
C2 35 dpi	2.23337		1.15922
C3 35 dpi	1.12207		0.166167
myc1 35 dpi	3.58559	0.624127	1.84221	0.624127	3.14427
myc2 35 dpi	2.70295		1.43453
myc3 35 dpi	2.97506		1.57292
rescaled to fold ratio norm. expression	expression level	SD	SE		100
NM 7dpi	1	0.165616	0.0956186
M 7 dpi	2.5901	0.116245	0.0671142
NM 20dpi	1	0.520049	0.30025																				ZAS
M 20 dpi	0.212727	0.0968377	0.0559093																				rescaled to fold ratio norm. expression	expression level	SD	SE
NM 29dpi	1	0.374798	0.21639																				NM 7dpi	1	0.232158	0.134037
M 29 dpi	0.585612	0.233214	0.134646																				M 7 dpi	2.60052	0.116713	0.0673842
NM 35dpi	1	0.55739	0.321809																				NM 20dpi	1	0.520049	0.30025
M 35 dpi	2.468	0.489889	0.282838																				M 20 dpi	0.212727	0.0968377	0.0559093
																							NM 29dpi	1	0.374798	0.21639
																							M 29 dpi	0.585612	0.233214	0.134646
																							NM 35dpi	1	0.55739	0.321809
																							M 35 dpi	2.50561	0.497354	0.287148

## Sheet: Fig. S12b Zaxinone 
Sample Name	Analyte Peak Name	Analyte Peak Area (counts)	Analyte Retention Time (min)	IS Peak Name	IS Peak Area (counts)	IS Retention Time (min)	Dry weight(mg)	Content(pg/mg)
7dpi-WT_Myc3	3-OH-APO13 3	25560	9.68	D3-3-OH-APO13 3	358600	9.66	21.1	5.57381			Ave	SE
7dpi-WT_Myc2	3-OH-APO13 3	28480	9.65	D3-3-OH-APO13 3	399900	9.63	21.1	5.56916		7dpi-WT_CTL	3.19455	0.108706
7dpi-WT_Myc1	3-OH-APO13 3	23730	9.67	D3-3-OH-APO13 3	367700	9.65	21.3	4.99929		7dpi-WT_Myco	5.38075	0.190736
7dpi-WT_CTL3	3-OH-APO13 3	15950	9.57	D3-3-OH-APO13 3	364600	9.56	22.9	3.15205		20dpi-WT_CTL	8.46455	1.01768
7dpi-WT_CTL2	3-OH-APO13 3	15040	9.57	D3-3-OH-APO13 3	316100	9.56	25.9	3.03115		20dpi-WT_Myco	2.90595	0.105265
7dpi-WT_CTL1	3-OH-APO13 3	20710	9.58	D3-3-OH-APO13 3	389500	9.56	25.8	3.40045		35dpi-WT_CTL	4.02649	0.261387
35dpi-WT_Myc3	3-OH-APO13 3	18180	9.6	D3-3-OH-APO13 3	370200	9.58	22.6	3.58536		35dpi-WT_Myco	3.504	0.055411
35dpi-WT_Myc2	3-OH-APO13 3	17430	9.61	D3-3-OH-APO13 3	365500	9.59	22.3	3.52849
35dpi-WT_Myc1	3-OH-APO13 3	16060	9.6	D3-3-OH-APO13 3	362700	9.58	21.5	3.39816
35dpi-WT_CTL3	3-OH-APO13 3	19470	9.67	D3-3-OH-APO13 3	400300	9.66	21.5	3.73272
35dpi-WT_CTL2	3-OH-APO13 3	21000	9.69	D3-3-OH-APO13 3	418400	9.67	21.8	3.79888
35dpi-WT_CTL1	3-OH-APO13 3	23440	9.69	D3-3-OH-APO13 3	406900	9.68	20.9	4.54787
20dpi-WT_Myc3	3-OH-APO13 3	13660	9.58	D3-3-OH-APO13 3	346400	9.57	23.8	2.73388
20dpi-WT_Myc2	3-OH-APO13 3	13790	9.59	D3-3-OH-APO13 3	307400	9.57	23.9	3.09704
20dpi-WT_Myc1	3-OH-APO13 3	14960	9.6	D3-3-OH-APO13 3	362300	9.58	23.6	2.88692
20dpi-WT_CTL3	3-OH-APO13 3	47630	9.63	D3-3-OH-APO13 3	385000	9.61	28	7.29031
20dpi-WT_CTL2	3-OH-APO13 3	41560	9.62	D3-3-OH-APO13 3	405800	9.6	22.2	7.61192
20dpi-WT_CTL1	3-OH-APO13 3	53710	9.63	D3-3-OH-APO13 3	377100	9.61	22.4	10.4914

## Sheet: Fig. S12b 4DO
Sample Name	Analyte Peak Name	Analyte Peak Area (counts)	Analyte Retention Time (min)	IS Peak Name	IS Peak Area (counts)	IS Retention Time (min)	Dry weight(mg)	Content(pg/mg)
7dpi-WT_Myc3	5DS 2	3195	11.67	D6-5DS 2	74452	11.62	22.2	1.299			Ave	SD
7dpi-WT_Myc2	5DS 2	2997	11.6	D6-5DS 2	72996	11.56	21.1	1.3076		7dpi-WT_CTL	0.235854	0.0522275
7dpi-WT_Myc1	5DS 2	1967	11.62	D6-5DS 2	58258	11.57	21.3	1.06522		7dpi-WT_Myco	1.22394	0.0794001
7dpi-WT_CTL3	5DS 2	437	11.62	D6-5DS 2	78017	11.47	22.9	0.164371		20dpi-WT_CTL	1.50038	0.120824
7dpi-WT_CTL2	5DS 2	513	11.52	D6-5DS 2	64728	11.47	25.9	0.205634		20dpi-WT_Myco	0.115838	0.0509439
7dpi-WT_CTL1	5DS 2	876	11.51	D6-5DS 2	67594	11.48	25.8	0.337556		35dpi-WT_CTL	2.3522	0.44845
35dpi-WT_Myc3	5DS 2	930	11.51	D6-5DS 2	70060	11.51	22.6	0.394706		35dpi-WT_Myco	0.264996	0.0655377
35dpi-WT_Myc2	5DS 2	397	11.55	D6-5DS 2	57319	11.49	21.5	0.216482
35dpi-WT_Myc1	5DS 2	375	11.57	D6-5DS 2	64369	11.51	21.3	0.183799
35dpi-WT_CTL3	5DS 2	7221	11.62	D6-5DS 2	71972	11.59	21.4	3.15057
35dpi-WT_CTL2	5DS 2	3993	11.64	D6-5DS 2	76974	11.6	21.8	1.59907
35dpi-WT_CTL1	5DS 2	5490	11.66	D6-5DS 2	76517	11.61	20.9	2.30695
20dpi-WT_Myc3	5DS 2	312	11.66	D6-5DS 2	72216	11.48	23.8	0.121987
20dpi-WT_Myc2	5DS 2	595	11.59	D6-5DS 2	677691	11.48	23.9	0.0246863
20dpi-WT_Myc1	5DS 2	513	11.59	D6-5DS 2	72732	11.49	23.6	0.200839
20dpi-WT_CTL3	5DS 2	4632	11.56	D6-5DS 2	78181	11.52	26.3	1.51384
20dpi-WT_CTL2	5DS 2	4224	11.56	D6-5DS 2	78910	11.52	28	1.2847
20dpi-WT_CTL1	5DS 2	4430	11.57	D6-5DS 2	78057	11.52	22.4	1.7026

## Sheet: Fig. S12c RIEF
	Samples	Ct value	Well efficiency	Relative Quantities	Mean efficiency	% Efficiency	Slope
housekeeping	myc1 7dpi	18.25	1.795	1	1.79588	79.5882	-3.93271
	myc2 7dpi	19.3	1.795	0.540765
	myc3 7dpi	20.25	1.775	0.310059
	myc1 14dpi	20.05	1.805	0.348578
	myc2 14dpi	21.75	1.78	0.128833
	myc3 14dpi	21	1.78	0.199865
	myc1 20 dpi	19.45	1.805	0.495298
	myc2 20 dpi	19	1.815	0.644602
	myc3 20 dpi	19.9	1.775	0.380576
	myc1 29 dpi	19	1.815	0.644602
	myc2 29 dpi	19.1	1.815	0.607944
	myc3 29 dpi	19.5	1.815	0.481008
	myc4 29 dpi	19	1.78	0.644602
	myc1 35 dpi	19.9	1.8	0.380576
	myc2 35 dpi	19.9	1.805	0.380576
	myc3 35 dpi	18.45	1.79	0.889497
	myc4 35 dpi	20.3	1.785	0.301114
RiEF	myc1 7dpi	30.1	1.825	0.00221794	1.79969
	myc2 7dpi	31.7	1.795	0.000866233
	myc3 7dpi	30.35	1.805	0.00191492
	myc1 14dpi	28.45	1.81	0.00584824
	myc2 14dpi	27.45	1.83	0.010525
	myc3 14dpi	29.15	1.805	0.00387603
	myc1 20 dpi	25.4	1.78	0.0351056
	myc2 20 dpi	25.4	1.78	0.0351056
	myc3 20 dpi	25.6	1.79	0.0312131
	myc1 29 dpi	22	1.79	0.258849
	myc2 29 dpi	22	1.79	0.258849
	myc3 29 dpi	23	1.79	0.14383
	myc1 35 dpi	20.25	1.79	0.723838
	myc2 35 dpi	19.7	1.825	1
	myc3 35 dpi	20.85	1.78	0.508772
	myc4 35 dpi	23.3	1.81	0.120584
Samples	Normalization factors
myc1 7dpi	1
myc2 7dpi	0.540765
myc3 7dpi	0.310059
myc1 14dpi	0.348578
myc2 14dpi	0.128833
myc3 14dpi	0.199865
myc1 20 dpi	0.495298
myc2 20 dpi	0.644602
myc3 20 dpi	0.380576
myc1 29 dpi	0.644602
myc2 29 dpi	0.380576
myc3 29 dpi	0.380576
myc4 29 dpi	0.889497
myc1 35 dpi	0.380576
myc2 35 dpi	0.380576
myc3 35 dpi	0.889497
myc4 35 dpi	0.301114
Normalized expression levels	expression level	SD	LOG10	SD
myc1 7dpi	0.00221794	0.00043563	-8.81656	0.00043563	0.00333193
myc2 7dpi	0.00160187		-9.28603
myc3 7dpi	0.00617599		-7.33911
myc1 14 dpi	0.0167774	0.0367483	-5.89733	0.0367483	0.0392886
myc2 14dpi	0.0816949		-3.61361
myc3 14 dpi	0.0193933		-5.6883
myc1 21 dpi	0.0708778	0.00787553	-3.81852	0.00787553	0.069118
myc2 21dpi	0.0544609		-4.19863
myc3 21 dpi	0.0820154		-3.60796
myc1 29 dpi	0.401564		-0.809877	0.168081	0.486547
myc2 29 dpi	0.680151		-1.33719
myc3 29 dpi	0.377927
myc1 35 dpi	1.90195	0.513106	0.927483	0.513106	2.26477
myc3 35 dpi
myc2 35 dpi	2.6276		1.39374
	average	SD	SE
M 7 dpi	0.00333193	0.00043563	0.000251511
M 14 dpi	0.0392886	0.0367483	0.0212166
M 21 dpi	0.069118	0.00787553	0.00454694
M 28 dpi	0.486547	0.168081	0.0970419
M 35 dpi	2.26477	0.513106	0.296242

## Sheet: Fig. S12d PT11
	Samples	Ct value	Well efficiency	Relative Quantities	Mean efficiency	% Efficiency	Slope
housekeeping	myc1 7dpi	18.25	1.795	1	1.79067	79.0667	-3.95234
	myc2 7dpi	19.3	1.795	0.542419
	myc3 7dpi	20.25	1.775	0.311868
	myc1 14 dpi	20.05	1.805	0.350408
	myc2 14 dpi	21.75	1.78	0.130151
	myc3 14 dpi	21	1.78	0.20147
	myc1 21 dpi	19.45	1.805	0.49703
	myc2 21 dpi	19	1.815	0.64601
	myc3 21 dpi	19.9	1.775	0.382407
	myc1 28 dpi	22	1.78	0.112511
	myc2 28 dpi	21.1	1.78	0.190068
	myc3 28 dpi	21.2	1.78	0.179311
	myc1 35 dpi	19.9	1.8	0.382407
	myc2 35 dpi	19.9	1.805	0.382407
	myc3 35 dpi	18.45	1.79	0.890014
PT11	myc1 7dpi	32.7	1.76	0.000293061	1.7525
	myc2 7dpi	33.3	1.76	0.000209297
	myc3 7dpi	50		1.78515e-08
	myc1 14 dpi	28.45	1.735	0.00318057
	myc2 14 dpi	30.25	1.755	0.00115857
	myc3 14 dpi	30.5	1.77	0.00100695
	myc1 20 dpi	25.95	1.76	0.0129315
	myc2 20 dpi	25.4	1.75	0.0176061
	myc3 20 dpi	25	1.75	0.0220356
	myc1 28 dpi	22.35	1.755	0.0974584
	myc2 28 dpi	22.1	1.755	0.112133
	myc3 28 dpi	22.3	1.755	0.100231
	myc1 35 dpi	18.6	1.755	0.798982
	myc2 35 dpi	18.2	1.74	1
	myc3 35 dpi	18.3	1.735	0.94544
Samples	Normalization factors
myc1 7dpi	1
myc2 7dpi	0.542419
myc3 7dpi	0.311868
myc1 14 dpi	0.350408
myc2 14 dpi	0.130151
myc3 14 dpi	0.20147
myc1 20 dpi	0.49703
myc2 20 dpi	0.64601
myc3 20 dpi	0.382407
myc1 29 dpi	0.112511
myc2 29 dpi	0.190068
myc3 29 dpi	0.179311
myc1 35 dpi	0.382407
myc2 35 dpi	0.382407
myc3 35 dpi	0.890014
Normalized expression levels	expression level	SD	LOG10	SD	avarage
myc1 7dpi	0.000293061	6.56182e-05	-11.7365	0.000201373	0.000226326
myc2 7dpi	0.00038586		-11.3396
myc3 7dpi	5.72406e-08		-24.0584
myc1 14 dpi	0.00907678	0.002306	-6.7836	0.002306	0.00765882
myc2 14dpi	0.00890169		-6.81171
myc3 14 dpi	0.00499801		-7.64443
myc1 20 dpi	0.0260176	0.0223487	-5.26437	0.0179015	0.0369649
myc2 20 dpi	0.0272536		-5.19741
myc3 20 dpi	0.0576235		-4.1172
myc 1 29 dpi	0.996642	0.331843		0.331843	0.694322
myc 2 29 dpi	0.527344
myc 3 29 dpi	0.558979
myc1 35 dpi	2.08935	0.371702	1.06305	0.789748	1.92221
myc2 35 dpi	2.61502		1.38682
myc3 35 dpi	1.06228		0.0871579
	average	SD	SE
M 7 dpi	0.000226326	0.000201373	0.000116263
M 14 dpi	0.00765882	0.002306	0.00133137
M 20 dpi	0.0369649	0.0179015	0.0103355
M 29 dpi	0.694322	0.331843	0.19159
M 35 dpi	1.92221	0.789748	0.455961
