# Supplementary material for: The apocarotenoid metabolite zaxinone regulates growth and strigolactone biosynthesis in rice
Source: Nat Commun. 2019 Feb 18;10:810. doi: 10.1038/s41467-019-08461-1 (PMC6379432; doi:10.1038/s41467-019-08461-1)
Supplement: Supplementary file 11 — Source Data [file 41467_2019_8461_MOESM11_ESM.zip › Fig. S13a-d.xlsx]

## Sheet: WT_zas_F.mossear
WT1				WT2				WT3				zas-1				zas-2				zas-3				zas-4
	LLR				LRR				LRR				LLR				LRR				LRR				LRR
																				0	24			0	24
	5a3	5		0	15			0	13			0	49			0	35			2a0	3			1a0	8
	2a3	5		3a3	13			4a3	16			3a3	7			3a2	4			3a2	9			2a0	9
	3a3	11		4a3	15			4a2	11			2a3	6			1a0	6			5a3	6			2a1	2
	4a3	16		5a3	17			1a0	4			5a3	2			2a1	1			3a1	2			4a3	4
	1a1	1		4a1	2			3a3	8			2a2	2			1a3	2			2a1	4			3a1	2
	0	13		2a3	5			3a2	2			1a0	4			2a3	2			4a3	9			3a3	7
	1a0	4		3a1	1			5a3	13			4a3	4			4a2	2			1a1	1			3a2	8
	4a2	7		1a0	2			2a3	8			3a1	2			4a3	4			4a2	7			2a2	1
	3a1	3		4a2	2			2a1	1			4a2	1			3a3	1			1a0	6			4a1	1
	2a2	5		3a2	6			1a3	1			2a1	1			5a3	2			3a3	5			4a2	4
	2a0	1		2a0	1			2a2	1			3a2	2			2a0	1			5a2	1			1a3	1
	3a2	5		5a2	1			5a2	1			tot	80				60			2a3	1			2a3	4
	3a0	1			80				79											1a3	1			tot	75
	5a2	2																		2a2	1
	2a1	1																		tot	80
		80
LLR	80			LRR				LRR				LLR	80			LLR	60			LLR	40			LLR
F%	83.75			F%	81.25			F%	83.54			F%	39.51			F%	41.67			F%	67.12			F%	68
M%	36.75			M%	45.9			M%	45.25			M%	12.21			M%	13.13			M%	28.88			M%	16.39
m%	43.88			m%	56.9			m%	54.17			m%	30.91			m%	31.52			m%	41.02			m%	24.1
a%	81.19			a%	89.99			a%	86.76			a%	83.06			a%	81.54			a%	77.4			a%	64.08
A%	29.84			A%	41.31			A%	39.26			A%	10.14			A%	10.71			A%	22.43			A%	10.5
llr	Average	DEV ST		LLR	Average	DEV ST
F%	82.8467	1.38673		F%	54.075	15.6002
M%	42.6333	5.10547		M%	17.6525	7.69685
m%	51.65	6.86607		m%	31.8875	6.95553
a%	85.98	4.45155		a%	76.52	8.63134
A%	36.8033	6.11691		A%	13.445	5.99462

## Sheet: Fig. S13a charts_F. mosseae
WT and zas + F. mosseae
LLR	Average	DEV ST
F%	54.075	15.6002						wt	zas		zas st_dev
M%	17.6525	7.69685					F%	82.8467	54.075	1.38673	15.6002
m%	31.8875	6.95553					M%	42.6333	17.6525	5.10547	7.69685
a%	76.52	8.63134					A%	36.8033	13.445	6.11691	5.99462
A%	13.445	5.99462
llr	MEDIE	DEV ST
F%	82.8467	1.38673
M%	42.6333	5.10547
m%	51.65	6.86607
a%	85.98	4.45155
A%	36.8033	6.11691
	wt	ccd8
F%	82.8467	54.075	1.38673	15.6002
M%	42.6333	17.6525	5.10547	7.69685
m%	51.65	31.8875	6.86607	6.95553
a%	85.98	76.52	4.45155	8.63134
A%	36.8033	13.445	6.11691	5.99462
F%							M%							A%
One-way ANOVA							One-way ANOVA							One-way ANOVA
	Sum of sqrs	df	Mean square	F	p(same)			Sum of sqrs	df	Mean square	F	p(same)			Sum of sqrs	df	Mean square	F	p(same)
Between groups:	1419.1	1	1419.1	9.668	0.02657		Between groups:	1069.79	1	1069.79	23.27	0.004782		Between groups:	1236.85	1	1236.85	47.09	0.0002393
Within groups:	733.947	5	146.789				Within groups:	229.856	5	45.9712				Within groups:	183.862	7	26.266
Total:	2153.05	6					Total:	1299.64	6					Total:	1420.71	8
omega^2:	0.5532						omega^2:	0.7609						omega^2:	0.8366
Levene's test for homogeneity of variance, based on means: p(same) =	5.194e-06						Levene's test for homogeneity of variance, based on means: p(same) =	0.543						Levene's test for homogeneity of variance, based on means: p(same) =	0.9266
Based on medians: p(same) =	2.618e-05						Based on medians: p(same) =	0.6702						Based on medians: p(same) =	0.8187
Welch F test in the case of unequal variances:	F=13,46, df=3,063, p=0,03382						Welch F test in the case of unequal variances:	F=26,56, df=4,981, p=0,003645						Welch F test in the case of unequal variances:	F=47,62, df=6,698, p=0,000282
Tukey's pairwise comparisons: Q below diagonal, p(same) above diagonal							Tukey's pairwise comparisons: Q below diagonal, p(same) above diagonal							Tukey's pairwise comparisons: Q below diagonal, p(same) above diagonal
	A	B						A	B						A	B
A		0.02676					A		0.004938					A		0.0004542
B	4.397						B	6.822						B	9.705
														A	0	0.01996
														B	0.01996	0

## Sheet: Fig. S13b PT11_F.mosseae
	Samples	Ct value	Well efficiency	Relative Quantities	Mean efficiency	% Efficiency	Slope
HKG1	wt	19.1	1.8	0.273932	1.80143	80.1429	-3.9121
	wt	18.8	1.8	0.326834
	wt	20.5	1.79	0.120165
	zas	18.4	1.81	0.413594
	zas	16.9	1.79	1
	zas	19.6	1.8	0.204096
	zas	19	1.82	0.290539
GOI	wt	22.7	1.8	0.418563	1.78714	78.7143	-3.96575
	wt	22.7	1.81	0.418563
	wt	24	1.77	0.196768
	zas	23.1	1.75	0.331816
	zas	21.2	1.8	1
	zas	27.7	1.79	0.0229596
	zas	24.5	1.79	0.147189
Samples	Normalization factors
WT 1	0.273932
WT 2	0.326834
WT 3	0.120165
zas 1	0.413594
zas 2	1
zas 3	0.204096
zas 4	0.290539
Normalized expression levels	expression level	SD	LOG10	SD
WT 1	1.52798	0.182792	0.611629	0.182846
WT 2	1.28066		0.356886
WT 3	1.63748		0.711475
zas 1	0.802274	0.386085	-0.317832
zas 2	1		0
zas 3	0.112494		-3.15208
zas 4	0.506606		-0.981064
rescaled to fold ratio norm. expression	expression level	SD	SE
WT+F. mosseae	3.18819	0.393226	0.227029
zas + F. mosseae	1	0.637795	0.318897

## Sheet: Fig. S13c WT_zas_R.irregularis
WT1		wt2		wt3		zas_1		zas_2		zas_3
0	21	3a2	3	0	15	0	40	0	37	0	44
1A0	7	1a0	10	1a0	10	1a0	4	4a3	1	1a0	5
4A2	1	0	32	2a0	1	2a0	1	2a0	1	3a2	4
4a3	7	2a2	4	4a2	6	3a3	1	3a3	1	2a3	1
5a3	4	2a0	3	3a3	8	3a2	1			2a0	3
3a3	9	2a3	7	3a2	7	4a3	1			3a3	1
2a0	2	1a3	1	3a1	3	2a3	1			2a1	1
3a2	2	5a2	2	5a3	2
2a3	3	4a3	3	4a3	4
2a2	2	3a3	4	2a1	1
3a1	1	5a3	3	2a0	1
2a1	1	2a1	3	3a0	1
1a1	1	1a1	1	4a0	1
			76		60
V1	4	V1	2	V1	4	V1	1	V1	1	V1	2
V2	3	V2	3	V2	10	V2	2	V2	0	V2	2
V3	6	V3	6	V3	6	V3	0	V3	0	V3	3
F%	65.57		57.89		75		18.37		7.5		25.42
M%	22.1		13.05		25.92		2.94		2.36		3.05
m%	33.7		22.55		34.56		16		35		12
a%	91.14		80.91		66.53		83.33		95.24		53.06
A%	20.14		10.56		17.24		2.45		2.5		1.62
	WT				zas
	average	st dev	st error		average	st dev	st error
F%	66.1533	8.5699	4.94784	F%	17.0967	12.6714	7.31581
M%	20.3567	6.60974	3.81613	M%	2.78333	0.487904	0.281691
m%	30.27	6.69953	3.86798	m%	21	16.2635	9.38971
a%	79.5267	12.3632	7.13789	a%	77.21	29.8258	17.2199
A%	15.98	4.91272	2.83636	A%	2.19	0.622254	0.359258
	F%	M%	A%	F% SE	M%SE	A%SE
WT	66.1533	20.3567	15.98	4.94784	2.85663	2.83636
zas	17.0967	2.78333	2.19	7.31581	0.207418	0.359258

## Sheet:  Fig. S13d PT11_R. irregularis
	Samples	Ct value	Well efficiency	Relative Quantities	Mean efficiency	% Efficiency	Slope
HKG1	WT1	19.8	1.79	0.526792	1.79083	79.0833	-3.95171
	WT2	18.7	1.795	1
	WT3	19.3	1.795	0.704964
	zas1	19.5	1.78	0.627416
	zas2	19.7	1.785	0.558399
	zas3	19.15	1.8	0.769352
GOI	WT1	27.8	1.73	0.150499	1.76	76	-4.07311
	WT2	24.45	1.79	1
	WT3	29.25	1.755	0.0663039
	zas1	34.2	1.8	0.00403879
	zas2	33.7	1.76	0.00535806
	zas3	31.45	1.725	0.0191166
Samples	Normalization factors
WT1	0.526792
WT2	1
WT3	0.704964
zas1	0.627416
zas2	0.558399
zas3	0.769352
Normalized expression levels	expression level	SD	LOG10	SD	t-test
WT1	0.285689	0.477442	-1.80748	1.70621	0.0146856
WT2	1		0
WT3	0.0940529		-3.41038
zas1	0.00643718	0.00984508	-7.27936	1.00109
zas2	0.0095954		-6.70344
zas3	0.0248477		-5.33074
rescaled to fold ratio norm. expression	expression level	SD	SE
WTN + R. irregularis	25.9661	26.9557	15.5629
zasN + R. irregularis	1	0.722482	0.417125
