# Supplementary material for: The apocarotenoid metabolite zaxinone regulates growth and strigolactone biosynthesis in rice
Source: Nat Commun. 2019 Feb 18;10:810. doi: 10.1038/s41467-019-08461-1 (PMC6379432; doi:10.1038/s41467-019-08461-1)
Supplement: Supplementary file 11 — Source Data [file 41467_2019_8461_MOESM11_ESM.zip › Fig. S14abc.xlsx]

## Sheet: Fig. S14a_SL content_d3_Exudate
Sample Name	Analyte Peak Name	Analyte Peak Area (counts)	Analyte Retention Time (min)	IS Peak Name	IS Peak Area (counts)	IS Retention Time (min)	TDW(mg)	Content(pg/mg)
Shio_M1	5DS 2	113000	11.41	D6-5DS 2	39040	11.37	47.2	41.2094
Shio_M2	5DS 2	135300	11.42	D6-5DS 2	44390	11.38	33.2	61.6941
Shio_M3	5DS 2	132600	11.41	D6-5DS 2	43850	11.38	44.1	46.0792
d3_M1	5DS 2	189500	11.41	D6-5DS 2	30780	11.38	17.7	233.742
d3_M2	5DS 2	156200	11.43	D6-5DS 2	24250	11.39	20.6	210.122
d3_M3	5DS 2	106100	11.43	D6-5DS 2	34670	11.39	20.8	98.8707
d3_Za1	5DS 2	23880	11.42	D6-5DS 2	43120	11.38	24.6	15.1283
d3_Za2	5DS 2	29170	11.42	D6-5DS 2	32880	11.39	19.7	30.2627
d3_Za3	5DS 2	15180	11.43	D6-5DS 2	33870	11.4	25.4	11.8575
	Ave	SD
WT_Mock	49.6609	10.7018
d3_Mock	180.911	72.0243
d3_Zaxinone	19.0828	9.81921

## Sheet: Fig. S14b_SL content_d3_Root
Sample Name	Analyte Peak Name	Analyte Peak Area (counts)	Analyte Retention Time (min)	IS Peak Name	IS Peak Area (counts)	IS Retention Time (min)	Dried weight(mg)	Content(pg/mg)
Shio_RM1	5DS 2	2250	11.63	D6-5DS 2	61930	11.58	21.1	1.15709
Shio_RM2	5DS 2	1394	11.63	D6-5DS 2	67000	11.59	22.3	0.626978
Shio_RM3	5DS 2	3093	11.62	D6-5DS 2	64580	11.58	24.8	1.29778
d3_RM1	5DS 2	16210	11.63	D6-5DS 2	62070	11.59	16.8	10.4463
d3_RM2	5DS 2	16390	11.62	D6-5DS 2	60750	11.58	16.3	11.1228
d3_RM3	5DS 2	18990	11.62	D6-5DS 2	65160	11.58	17.2	11.3864
d3_RZ1	5DS 2	N/A	11.63	D6-5DS 2	65600	11.59	20	#VALUE!
d3_RZ2	5DS 2	N/A	11.65	D6-5DS 2	67530	11.6	15.2	#VALUE!
d3_RZ3	5DS 2	N/A	11.65	D6-5DS 2	66610	11.59	19.5	#VALUE!
root		SD
WT_Mock	1.02728	0.353738
d3_Mock	10.9851	0.484926
d3_zaxinone	0	0
Exudates			SD
WT	Mock	49.6609	10.7018
d3	Mock	180.911	72.0243
	Zaxinone	19.0828	9.81921

## Sheet: Fig. S14c qPCR
minus Pi WT (Shiokari), d3_Zaxinone_GR24
5 uM, 6hr treatment (Zaxinone and GR24)
Well	Sample Name	Target Name	Cт
A1	-P Shiok M	OSUBQ	17.769	17.8937	0.0692307
A2	-P Shiok M	OSUBQ	17.904
A3	-P Shiok M	OSUBQ	18.0081
A4	-P Shiok AP	OSUBQ	17.8083	17.4626	0.17288
A5	-P Shiok AP	OSUBQ	17.2837
A6	-P Shiok AP	OSUBQ	17.2958
A7	-P Shiok GR	OSUBQ	17.3641	17.3624	0.00157282
A8	-P Shiok GR	OSUBQ	17.3638
A9	-P Shiok GR	OSUBQ	17.3592
A10	-P d3 M	OSUBQ	17.9376	17.8459	0.0732886
A11	-P d3 M	OSUBQ	17.701
A12	-P d3 M	OSUBQ	17.899
B1	-P d3 AP	OSUBQ	17.4145	17.4087	0.0983032
B2	-P d3 AP	OSUBQ	17.5759
B3	-P d3 AP	OSUBQ	17.2355
B4	-P d3 GR	OSUBQ	17.7725	17.5447	0.114765
B5	-P d3 GR	OSUBQ	17.4063
B6	-P d3 GR	OSUBQ	17.4554
C1	-P Shiok M	D27	26.9111	26.9058	0.0186099
C2	-P Shiok M	D27	26.9351
C3	-P Shiok M	D27	26.8712
C4	-P Shiok AP	D27	27.8174	27.8332	0.059328
C5	-P Shiok AP	D27	27.943
C6	-P Shiok AP	D27	27.7393					Mock-WT	Zaxinone-WT	GR24-WT	Mock-d3	Zaxinone-d3	GR24-d3
C7	-P Shiok GR	D27	26.9076	26.8984	0.0457106			UBQ	UBQ	UBQ	UBQ	UBQ	UBQ
C8	-P Shiok GR	D27	26.9725				Average	17.8937	17.4626	17.3624	17.8459	17.4087	17.5447
C9	-P Shiok GR	D27	26.815				SE	0.0692307	0.17288	0.00157282	0.0732886	0.0983032	0.114765
C10	-P d3 M	D27	26.652	26.6341	0.0419732
C11	-P d3 M	D27	26.6962					Mock-WT	Zaxinone-WT	GR24-WT	Mock-d3	Zaxinone-d3	GR24-d3
C12	-P d3 M	D27	26.5541					D27	D27	D27	D27	D27	D27
D1	-P d3 AP	D27	26.9457	27.3143	0.26467		Average	26.9058	27.8332	26.8984	26.6341	27.3143	26.3603
D2	-P d3 AP	D27	27.1696				SE	0.0186099	0.059328	0.0457106	0.0419732	0.26467	0.037794
D3	-P d3 AP	D27	27.8276
D4	-P d3 GR	D27	26.4336	26.3603	0.037794
D5	-P d3 GR	D27	26.3076				∆ct	9.0121	10.3706	9.53597	8.7882	9.90564	8.81557
D6	-P d3 GR	D27	26.3398				∆∆ct	0	1.35851	0.52387	-0.223902	0.893534	-0.196529
E1	-P Shiok M	D10	31.5925	31.7946	0.104342
E2	-P Shiok M	D10	31.9408				2-∆∆ct	1	0.389985	0.695504	1.16789	0.538294	1.14594
E3	-P Shiok M	D10	31.8503					Mock	Zaxinone	GR24	Mock	Zaxinone	GR24
E4	-P Shiok AP	D10	31.8212	31.8675	0.0427128		D27	1	0.389985	0.695504	1.16789	0.538294	1.14594
E5	-P Shiok AP	D10	31.9528					0.0186099	0.059328	0.0457106	0.0419732	0.26467	0.037794
E6	-P Shiok AP	D10	31.8285
E7	-P Shiok GR	D10	31.7524	31.7339	0.112992
E8	-P Shiok GR	D10	31.9197
E9	-P Shiok GR	D10	31.5296					Mock-WT	Zaxinone-WT	GR24-WT	Mock-d3	Zaxinone-d3	GR24-d3
E10	-P d3 M	D10	30.634	31.0087	0.239566			UBQ	UBQ	UBQ	UBQ	UBQ	UBQ
E11	-P d3 M	D10	31.4547				Average	17.8937	17.4626	17.3624	17.8459	17.4087	17.5447
E12	-P d3 M	D10	30.9373				SE	0.0692307	0.17288	0.00157282	0.0732886	0.0983032	0.114765
F1	-P d3 AP	D10	32.2583	32.0908	0.143968
F2	-P d3 AP	D10	31.8042					Mock-WT	Zaxinone-WT	GR24-WT	Mock-d3	Zaxinone-d3	GR24-d3
F3	-P d3 AP	D10	32.21					D10	D10	D10	D10	D10	D10
F4	-P d3 GR	D10	30.5967	30.9155	0.189746		Average	31.7946	31.8675	31.7339	31.0087	32.0908	30.9155
F5	-P d3 GR	D10	31.2532				SE	0.104342	0.0427128	0.112992	0.239566	0.143968	0.189746
F6	-P d3 GR	D10	30.8966
G1	-P Shiok M	D17	29.4658	29.3665	0.0677439
G2	-P Shiok M	D17	29.237				∆ct	13.9009	14.4049	14.3715	13.1628	14.6821	13.3707
G3	-P Shiok M	D17	29.3966				∆∆ct	0	0.504008	0.470646	-0.738119	0.781274	-0.530134
G4	-P Shiok AP	D17	29.7064	29.7647	0.0436304
G5	-P Shiok AP	D17	29.8501				2-∆∆ct	1	0.705145	0.721641	1.668	0.581853	1.44406
G6	-P Shiok AP	D17	29.7377					Mock	Zaxinone	GR24	Mock	Zaxinone	GR24
G7	-P Shiok GR	D17	28.958	29.1856	0.127326		D10	1	0.705145	0.721641	1.668	0.581853	1.44406
G8	-P Shiok GR	D17	29.2004					0.104342	0.0427128	0.112992	0.239566	0.143968	0.189746
G9	-P Shiok GR	D17	29.3983
G10	-P d3 M	D17	28.9878	29.096	0.065863
G11	-P d3 M	D17	29.2152
G12	-P d3 M	D17	29.085
H1	-P d3 AP	D17	29.1362	29.2264	0.0784748
H2	-P d3 AP	D17	29.1602
H3	-P d3 AP	D17	29.3827					Mock-WT	Zaxinone-WT	GR24-WT	Mock-d3	Zaxinone-d3	GR24-d3
H4	-P d3 GR	D17	28.701	28.7347	0.109281			UBQ	UBQ	UBQ	UBQ	UBQ	UBQ
H5	-P d3 GR	D17	28.5646				Average	17.8937	17.4626	17.3624	17.8459	17.4087	17.5447
H6	-P d3 GR	D17	28.9386				SE	0.0692307	0.17288	0.00157282	0.0732886	0.0983032	0.114765
A7	-P Shiok M	OsCO	32.9425
A8	-P Shiok AP	OsCO	33.1186					Mock-WT	Zaxinone-WT	GR24-WT	Mock-d3	Zaxinone-d3	GR24-d3
A9	-P Shiok GR	OsCO	32.554					D17	D17	D17	D17	D17	D17
A10	-P d3 M	OsCO	31.895				Average	29.3665	29.7647	29.1856	29.096	29.2264	28.7347
A11	-P d3 AP	OsCO	32.102				SE	0.0677439	0.0436304	0.127326	0.065863	0.0784748	0.109281
A12	-P d3 GR	OsCO	31.79
							∆ct	11.4728	12.3021	11.8232	11.2501	11.8177	11.19
							∆∆ct	0	0.829289	0.350376	-0.222718	0.34492	-0.2828
							2-∆∆ct	1	0.562806	0.78438	1.16693	0.787352	1.21655
								Mock	Zaxinone	GR24	Mock	Zaxinone	GR24
							D17	1	0.562806	0.78438	1.16693	0.787352	1.21655
								0.0677439	0.0436304	0.127326	0.065863	0.0784748	0.109281
								Mock-WT	Zaxinone-WT	GR24-WT	Mock-d3	Zaxinone-d3	GR24-d3
								UBQ	UBQ	UBQ	UBQ	UBQ	UBQ
							Average	17.8937	17.4626	17.3624	17.8459	17.4087	17.5447
							SE	0.0692307	0.17288	0.00157282	0.0732886	0.0983032	0.114765
								Mock-WT	Zaxinone-WT	GR24-WT	Mock-d3	Zaxinone-d3	GR24-d3
								OsCO	OsCO	OsCO	OsCO	OsCO	OsCO
							Average	32.9425	33.1186	32.554	31.895	32.102	31.79
							SE	0.024	0.157	0.127326	0.452	0.153	0.324
							∆ct	15.0488	15.656	15.1916	14.0491	14.6933	14.2453
							∆∆ct	0	0.607192	0.142808	-0.999716	-0.355477	-0.80355
							2-∆∆ct	1	0.656473	0.905754	1.99961	1.27941	1.74539
								Mock	Zaxinone	GR24	Mock	Zaxinone	GR24
							OsCO	1	0.656473	0.905754	1.99961	1.27941	1.74539
								0.024	0.157	0.127326	0.452	0.153	0.324
