# Supplementary material for: The apocarotenoid metabolite zaxinone regulates growth and strigolactone biosynthesis in rice
Source: Nat Commun. 2019 Feb 18;10:810. doi: 10.1038/s41467-019-08461-1 (PMC6379432; doi:10.1038/s41467-019-08461-1)
Supplement: Supplementary file 11 — Source Data [file 41467_2019_8461_MOESM11_ESM.zip › Fig. 1d.xlsx]

## Sheet: Fig.1d Root
Sample Name	Analyte Peak Name	Analyte Peak Area (counts)	Analyte Retention Time (min)	IS Peak Name	IS Peak Area (counts)	IS Retention Time (min)	dry weight(mg)	Content(pg/mg)
WT+P_1	3-OH-APO13 3	76210	12.41	D3-3-OH-APO13 3	190900	12.37	24.8	26.5606
WT+P_2	3-OH-APO13 3	59400	12.41	D3-3-OH-APO13 3	162100	12.38	26.1	23.1658
WT+P_3	3-OH-APO13 3	43630	12.42	D3-3-OH-APO13 3	163600	12.38	24.9	17.672
WT+P_4	3-OH-APO13 3	101400	12.41	D3-3-OH-APO13 3	161800	12.37	26	39.7713
WT-P_1	3-OH-APO13 3	43170	12.41	D3-3-OH-APO13 3	165700	12.38	26.6	16.1608
WT-P_2	3-OH-APO13 3	38980	12.42	D3-3-OH-APO13 3	164100	12.38	25.5	15.3701
WT-P_3	3-OH-APO13 3	42480	12.42	D3-3-OH-APO13 3	161500	12.38	26.4	16.4396
WT-P_4	3-OH-APO13 3	35410	12.42	D3-3-OH-APO13 3	162100	12.38	26.5	13.6013
zas+p_1	3-OH-APO13 3	25440	12.42	D3-3-OH-APO13 3	161800	12.39	26.4	9.82695
zas+p_2	3-OH-APO13 3	25320	12.41	D3-3-OH-APO13 3	159400	12.38	27.4	9.56552
zas+p_3	3-OH-APO13 3	34990	12.42	D3-3-OH-APO13 3	162200	12.39	24.8	14.3524
zas+p_4	3-OH-APO13 3	36040	12.42	D3-3-OH-APO13 3	166000	12.39	27.6	12.9793
zas-p_1	3-OH-APO13 3	12980	12.42	D3-3-OH-APO13 3	160200	12.39	25.2	5.30512
zas-p_2	3-OH-APO13 3	13230	12.42	D3-3-OH-APO13 3	155300	12.38	27.4	5.13005
zas-p_3	3-OH-APO13 3	11700	12.41	D3-3-OH-APO13 3	158700	12.38	26.1	4.66071
zas-p_4	3-OH-APO13 3	21100	12.41	D3-3-OH-APO13 3	161800	12.39	27.7	7.76798
					163575
					7739.04
					0.0473118
	Ave	SD	p value( WT vs rda)
WT+P	26.7924	9.39574	0.0205955
zas+P	11.6811	2.36184
WT-P	15.393	1.27744	5.07911e-05
zas-P	5.71597	1.3948

## Sheet: Fig.1d Shoot
Sample Name	Analyte Peak Name	Analyte Peak Area (counts)	Analyte Retention Time (min)	IS Peak Name	IS Peak Area (counts)	IS Retention Time (min)	dry weight(mg)	Content(ng/mg)
WT+P_1	3-OH-APO13 3	555600	12.42	D3-3-OH-APO13 3	113400	12.39	34.5	234.323
WT+P_2	3-OH-APO13 3	462100	12.42	D3-3-OH-APO13 3	96020	12.39	33.4	237.745
WT+P_3	3-OH-APO13 3	472200	12.42	D3-3-OH-APO13 3	94070	12.38	34.3	241.471
WT+P_4	3-OH-APO13 3	466400	12.41	D3-3-OH-APO13 3	89350	12.38	33.6	256.335
WT-P_1	3-OH-APO13 3	632000	12.42	D3-3-OH-APO13 3	93450	12.38	36.7	304.057
WT-P_2	3-OH-APO13 3	485700	12.41	D3-3-OH-APO13 3	105600	12.38	32.8	231.374
WT-P_3	3-OH-APO13 3	517700	12.42	D3-3-OH-APO13 3	96180	12.38	36.7	241.998
WT-P_4	3-OH-APO13 3	560600	12.41	D3-3-OH-APO13 3	100700	12.38	36.5	251.66
zas+p_1	3-OH-APO13 3	448700	12.43	D3-3-OH-APO13 3	88800	12.4	34.5	241.662
zas+p_2	3-OH-APO13 3	500100	12.43	D3-3-OH-APO13 3	92560	12.39	38.3	232.766
zas+p_3	3-OH-APO13 3	399000	12.41	D3-3-OH-APO13 3	100800	12.38	37.1	176.044
zas+p_4	3-OH-APO13 3	431600	12.42	D3-3-OH-APO13 3	102200	12.38	33.8	206.157
zas-p_1	3-OH-APO13 3	568400	12.42	D3-3-OH-APO13 3	94810	12.39	35.5	278.648
zas-p_2	3-OH-APO13 3	560500	12.42	D3-3-OH-APO13 3	87690	12.38	33.7	312.953
zas-p_3	3-OH-APO13 3	604400	12.41	D3-3-OH-APO13 3	103300	12.37	34.2	282.281
zas-p_4	3-OH-APO13 3	485200	12.41	D3-3-OH-APO13 3	99790	12.38	37.4	214.509
					97420
					6843.54
					0.0702478
	Ave	SD	p value( WT vs rda)
WT+P	242.468	9.69457	0.118495
WT-P	257.272	32.2717
zas+P	214.157	29.5486	0.592428
zas-P	272.098	41.3611
