# Supplementary material for: The apocarotenoid metabolite zaxinone regulates growth and strigolactone biosynthesis in rice
Source: Nat Commun. 2019 Feb 18;10:810. doi: 10.1038/s41467-019-08461-1 (PMC6379432; doi:10.1038/s41467-019-08461-1)
Supplement: Supplementary file 11 — Source Data [file 41467_2019_8461_MOESM11_ESM.zip › Fig. 2a-d.xlsx]

## Sheet: Fig.2a
Treatment	Rep	Plant Height	PH	Ave	SD
WT	1	94.5		93.5	4.88039
WT	2	102
WT	3	94.5
WT	4	89.5
WT	5	88
WT	6	93.5
WT	7	97
WT	8	85.5
WT	9	98.5
WT	10	91.5
WT	11	89.5
WT	12	98
zas	1	68	PH	72.625	6.61996
zas	2	72
zas	3	84.5
zas	4	82
zas	5	80										1st	2nd	3rd
zas	6	71.5									WT	32.08	15.41	10.33
zas	7	66									zas	26.33	10.91	5.58
zas	8	75.5										2.76	1.56	2.73
zas	9	71										3.43	2.26	2.33
zas	10	68
zas	11	70
zas	12	63
Group	Rep	IN1	IN2	IN3	IN1			IN3
NB	1	32	17	12	2.76436			2.73252
NB	2	36	17.5	8
NB	3	28	13.5	9
NB	4	30.5	14.5	15
NB	5	32	15.5	8
NB	6	34	14.5	10
zas	1	25.5	8.5	3.5	3.43026			2.33274
zas	2	26	8	2
zas	3	29	13.5	6
zas	4	25.5	13	8
zas	5	21	11.5	7
zas	6	31	11	7

## Sheet: Fig.2b
Treatment	Rep	RL	CRN	RBM		RL	CRN	RBM
NB-Mock	1	8.6	30	34	Ave	9.41667	26.6667	31.3333
NB-Mock	2	9.7	29	36	SD	0.673548	3.01109	3.93277
NB-Mock	3	9.6	25	28
NB-Mock	4	9.5	24	34
NB-Mock	5	8.7	29	30
NB-Mock	6	10.4	23	26
NB-Zaxinone	1	12.4	34	38	Ave	11.85	32.8333	38
NB-Zaxinone	2	12	34	37	SD	0.301662	1.60208	4.19524
NB-Zaxinone	3	11.7	34	40
NB-Zaxinone	4	11.7	32	33
NB-Zaxinone	5	11.7	30	45
NB-Zaxinone	6	11.6	33	35
zas-Mock	1	9.2	20	13	Ave	8.06667	21.6667	19.6667
zas-Mock	2	8	21	16	SD	0.671317	1.36626	4.84424
zas-Mock	3	7.1	22	19
zas-Mock	4	7.9	21	20
zas-Mock	5	8.1	24	26
zas-Mock	6	8.1	22	24
zas-Zaxinone	1	11	29	32	Ave	11.1	29.3333	31.3333
zas-Zaxinone	2	10.9	28	26	SD	0.289828	1.0328	3.01109
zas-Zaxinone	3	11.3	30	32
zas-Zaxinone	4	11.2	31	34
zas-Zaxinone	5	11.5	29	30
zas-Zaxinone	6	10.7	29	34

## Sheet: Fig.2c
ID	Root Surface area(cm2)	Shoot length(cm)	Shoot FW(g)
WT_Mock1	32.711	34	1.17		Root length(cm)	Ave	SD
WT_Mock2	32.228	43.5	1.44		WT_Mock	36.9097	8.63883
WT_Mock3	49.862	38.9	0.72		WT_Zaxinone	45.6947	7.32848
WT_Mock4	32.838	42.6	1.41		zas_Mock	18.2685	2.49285
Ave	36.9097	39.75	1.185		zas_Zaxinone	37.1988	8.94253
SD	8.63883	4.31934	0.332716
WT_Zaxinone1	39.689	40.8	1.57
WT_Zaxinone2	43.304	34.2	0.8		Shoot length(cm)	Ave	SD
WT_Zaxinone3	43.409	44.5	1.77		WT_Mock	39.75	4.31934
WT_Zaxinone4	56.377	39.9	2.12		WT_Zaxinone	39.85	4.26028
Ave	45.6947	39.85	1.565		zas_Mock	26.025	1.99896
SD	7.32848	4.26028	0.558361		zas_Zaxinone	31.025	5.11754
zas_Mock1	14.874	24.7	0.48
zas_Mock2	19.685	25.1	0.47
zas_Mock3	18.001	29	0.57
zas_Mock4	20.514	25.3	0.53		Shoot FW(g)	Ave	SD
Ave	18.2685	26.025	0.5125		WT_Mock	1.185	0.332716
SD	2.49285	1.99896	0.0464579		WT_Zaxinone	1.565	0.558361
					zas_Mock	0.5125	0.0464579
zas_Zaxinone1	46.834	38.4	0.97		zas_Zaxinone	0.845	0.121244
zas_Zaxinone2	36.217	29.9	0.85
zas_Zaxinone3	40.243	29.2	0.88
zas_Zaxinone4	25.501	26.6	0.68
Ave	37.1988	31.025	0.845
SD	8.94253	5.11754	0.121244

## Sheet: Fig.2d
	Root length (cm)	Ave	SD		Root biomass (mg)	Ave	SD
Shio_Mock1	9.5	10.4625	0.560453		46	43.125	11.4697
Shio_Mock2	11				55
Shio_Mock3	11				49
Shio_Mock4	11.1				36
Shio_Mock5	10				22
Shio_Mock6	10.4				35
Shio_Mock7	10.5				56
Shio_Mock8	10.2				46
Shio_Zaxinone1	12.5	12.25	0.450397		61	62.5	15.6205
Shio_Zaxinone2	12.5				56
Shio_Zaxinone3	11.5				94
Shio_Zaxinone4	12				69
Shio_Zaxinone5	12.1				66
Shio_Zaxinone6	13				40
Shio_Zaxinone7	12.4				62
Shio_Zaxinone8	12				52
d17_Mock1	8.1	8.1125	0.172689		32	32.875	4.05101
d17_Mock2	8				35
d17_Mock3	8.5				32
d17_Mock4	8.1				37
d17_Mock5	7.9				38
d17_Mock6	8.1				33
d17_Mock7	8.1				25
d17_Mock8	8.1				31
d17_Zaxinone1	7.5	8.0375	0.526274		43	34.5	6.45866
d17_Zaxinone2	7.6				27
d17_Zaxinone3	8.2				29
d17_Zaxinone4	8				40
d17_Zaxinone5	8.5				27
d17_Zaxinone6	8				39
d17_Zaxinone7	9				32
d17_Zaxinone8	7.5				39
d10_Mock1	9	8.175	0.779652		34	35.875	5.96268
d10_Mock2	7.6				33
d10_Mock3	8				37
d10_Mock4	9				31
d10_Mock5	7				40
d10_Mock6	8.3				29
d10_Mock7	7.5				35
d10_Mock8	9				48
d10_Zaxinone1	8	8.8	0.568205		37	37.375	3.81491
d10_Zaxinone2	8.5				36
d10_Zaxinone3	9				31
d10_Zaxinone4	9				37
d10_Zaxinone5	8				36
d10_Zaxinone6	9.2				41
d10_Zaxinone7	9.2				44
d10_Zaxinone8	9.5				37
d3_Mock1	6.9	7.5125	0.327054		32	30	3.77964
d3_Mock2	7.6				29
d3_Mock3	7.4				30
d3_Mock4	7.6				26
d3_Mock5	7.5				25
d3_Mock6	7.5				32
d3_Mock7	7.5				37
d3_Mock8	8.1				29
d3_Zaxinone1	9.5	8.3875	0.719995		29	30.5	5.8064
d3_Zaxinone2	9				32
d3_Zaxinone3	8				21
d3_Zaxinone4	8.5				23
d3_Zaxinone5	8.6				33
d3_Zaxinone6	7.1				36
d3_Zaxinone7	8.4				33
d3_Zaxinone8	8				37
